# Supplementary material for: Common adolescent mental health disorders seen in Family Medicine Clinics in Ghana and Nigeria
Source: PLoS One. 2023 Nov 16;18(11):e0285911. doi: 10.1371/journal.pone.0285911 (PMC10653403; doi:10.1371/journal.pone.0285911)
Supplement: S1 Data — (XLSX) [file pone.0285911.s002.xlsx]

## Sheet: Form Responses 1
CONSENT: We, the members of Small Online Group for Effective Research (SOGER) Group 1, 2022 Cohort of Afriwon Research Group are conducting a study on the Ability and Preparedness of Family Physicians to recognise and treat adolescent mental health disorders in Nigeria and Ghana. You are required to fill this form if you agree to participate in the study which is purely for research purpose. Ethi…	Age (in years)	Sex	Country of Practice	State of Practice	Location of practice	Place of practice	Cadre	Number of years in practice	How often do you see adolescent patients with the following mental health disorders in your practice? [Depression]	How often do you see adolescent patients with the following mental health disorders in your practice? [Enuresis]	How often do you see adolescent patients with the following mental health disorders in your practice? [Generalised Anxiety Disorder]	How often do you see adolescent patients with the following mental health disorders in your practice? [Substance Use Disorder]	How often do you see adolescent patients with the following mental health disorders in your practice? [Bipolar Disorder]	How often do you see adolescent patients with the following mental health disorders in your practice? [Psychosis]	How often do you see adolescent patients with the following mental health disorders in your practice? [Suicide or self-harm]	How often do you see adolescent patients with the following mental health disorders in your practice? [Schizoaffective disorder]	How often do you see adolescent patients with the following mental health disorders in your practice? [ADHD]	How often do you see adolescent patients with the following mental health disorders in your practice? [Epilepsy]	A. Have you received specialized training in adolescent mental health care?	B. If yes, what kind of training?	C. Do you attend to adolescents with mental health issues?	D. How often do you see patients with adolescent health issues?	E. How many adolescents with mental health disorders do you see per week?	F. What type of treatment do you provide to adolescents with mental health disorders?	G. How many medical education sessions in mental health have you attended in the last 12 months?	H. Did these sessions enhance your knowledge in mental health?	I. Did these sessions enhance your ability to treat adolescents with mental health disorders?	J. Did these sessions improve your collaborations with other mental health professionals?	How confident are you that you can- [Diagnose Major Depressive Disorder]	How confident are you that you can- [Treat Major Depressive Disorder]	How confident are you that you can- [Diagnose Generalised Anxiety Disorder]	How confident are you that you can- [Treat Generalised Anxiety Disorder]	How confident are you that you can- [Diagnose Bipolar Affective Disorder]	How confident are you that you can- [Treat Bipolar Affective Disorder]	How confident are you that you can- [Manage an acutely suicidal patient]	How confident are you that you can- [Treat patients with chronic medical and mental illnesses]	How confident are you that you can- [Have a productive conversation with a psychologist to care for a patient with bipolar disorder? ]	What barriers do you encounter as you manage adolescents with mental health disorders? [Lack of co-operation from patients]	What barriers do you encounter as you manage adolescents with mental health disorders? [Lack of co-operation from caregivers]	What barriers do you encounter as you manage adolescents with mental health disorders? [Stigmatization]	What barriers do you encounter as you manage adolescents with mental health disorders? [Lack of conducive environment]	What barriers do you encounter as you manage adolescents with mental health disorders? [Lack of basic facilities to aid practice]	What barriers do you encounter as you manage adolescents with mental health disorders? [Lack of effective referral system]	What barriers do you encounter as you manage adolescents with mental health disorders? [Poor training]
Yes	39	Male	Nigeria	Nasarawa	Urban	Teaching Hospital/FMC	Consultant/Senior specialist	11-15	Sometimes 50%	Rarely 25%	Rarely 25%	Sometimes 50%	Rarely 25%	Sometimes 50%	Rarely 25%	Sometimes 50%	Never 0%	Sometimes 50%	No		Yes	Sometimes	2	Pharmacotherapy	5	Agree	Agree	Disagree	Very confident 75%	Very confident 75%	Confident 50%	Very confident 75%	Very confident 75%	Very confident 75%	Confident 50%	Extremely confident 100%	Fairly confident 25%	No	No	No	No	No	Yes	No
Yes	40	Male	Nigeria	FCT	Urban	Teaching Hospital/FMC	Senior resident/specialist	11-15	Rarely 25%	Rarely 25%	Sometimes 50%	Sometimes 50%	Rarely 25%	Rarely 25%	Rarely 25%	Never 0%	Never 0%	Sometimes 50%, Often 75%	No		Yes	Sometimes	1-2	Counselling/Psychotherapy, Pharmacotherapy, Referral to a psychiatrist	0	Neither agree nor disagree	Neither agree nor disagree	Neither agree nor disagree	Very confident 75%	Very confident 75%	Very confident 75%	Confident 50%	Confident 50%	Fairly confident 25%	Confident 50%	Fairly confident 25%	Confident 50%	Yes	Yes	Yes	Yes	No	No	Yes
Yes	35	Male	Nigeria	Nasarawa	Urban	Teaching Hospital/FMC	Consultant/Senior specialist	11-15	Sometimes 50%	Rarely 25%	Rarely 25%	Rarely 25%	Sometimes 50%	Sometimes 50%	Sometimes 50%	Sometimes 50%	Rarely 25%, Sometimes 50%	Sometimes 50%	Yes	Online	Yes	Rarely	6	Counselling/Psychotherapy	3	Strongly disagree	Strongly disagree	Strongly disagree	Fairly confident 25%	Fairly confident 25%	Fairly confident 25%	Fairly confident 25%	Fairly confident 25%	Fairly confident 25%	Fairly confident 25%	Fairly confident 25%	Fairly confident 25%	Yes	Yes	Yes	Yes	Yes	Yes	Yes
Yes	40	Female	Nigeria	Plateau	Rural	General Hospital/District Hospital	Consultant/Senior specialist	11-15	Rarely 25%	Rarely 25%	Rarely 25%	Often 75%	Rarely 25%	Rarely 25%	Rarely 25%	Rarely 25%	Never 0%	Often 75%	Yes	Short courses	Yes	Sometimes	5-10	Counselling/Psychotherapy, Pharmacotherapy, Referral to a psychiatrist	2	Agree	Agree	Agree	Very confident 75%	Very confident 75%	Very confident 75%	Very confident 75%	Very confident 75%	Confident 50%	Confident 50%	Very confident 75%	Very confident 75%	Yes	No	No	Yes	Yes	No	No
Yes	42	Male	Ghana	Ashanti	Urban	Teaching Hospital/FMC	Senior resident/specialist	16-20	Never 0%	Rarely 25%	Never 0%	Rarely 25%	Never 0%	Rarely 25%	Rarely 25%	Rarely 25%	Rarely 25%	Sometimes 50%	No		Yes	Rarely	1	Counselling/Psychotherapy, Pharmacotherapy, Referral to a psychiatrist	0	Neither agree nor disagree	Neither agree nor disagree	Neither agree nor disagree	Confident 50%	Confident 50%	Very confident 75%	Very confident 75%	Confident 50%	Confident 50%	Confident 50%	Confident 50%	Very confident 75%	Yes	No	Yes	Yes	Yes	Yes	Yes
Yes	33	Female	Ghana	Kumasi	Urban	Teaching Hospital/FMC	Resident	6-10	Sometimes 50%	Rarely 25%	Rarely 25%	Sometimes 50%	Rarely 25%	Sometimes 50%	Sometimes 50%	Rarely 25%	Rarely 25%	Sometimes 50%	No		Yes	Sometimes	1	Referral to a psychiatrist	3	Agree	Neither agree nor disagree	Strongly agree	Confident 50%	Confident 50%	Confident 50%	Confident 50%	Confident 50%	Confident 50%	Confident 50%	Confident 50%	Fairly confident 25%	No	No	No	Yes	No	No	Yes
Yes	39	Male	Ghana	Ashanti	Urban	Teaching Hospital/FMC	Resident	6-10	Rarely 25%	Sometimes 50%	Rarely 25%	Rarely 25%	Rarely 25%	Rarely 25%	Sometimes 50%	Rarely 25%	Rarely 25%	Sometimes 50%	No		Yes	Rarely	1	Counselling/Psychotherapy, Referral to a psychiatrist	0	Disagree	Disagree	Disagree	Fairly confident 25%	Not confident 0%, Very confident 75%	Fairly confident 25%	Not confident 0%	Fairly confident 25%	Not confident 0%	Fairly confident 25%	Fairly confident 25%	Extremely confident 100%	Yes	Yes	Yes	Yes	Yes	Yes	Yes
Yes	36	Male	Ghana	Ashanti	Urban	Teaching Hospital/FMC	Resident	6-10	Rarely 25%	Never 0%	Rarely 25%	Sometimes 50%	Never 0%	Sometimes 50%	Rarely 25%	Never 0%	Never 0%	Often 75%	No		Yes	Rarely	<1	Referral to a psychiatrist	1	Agree	Neither agree nor disagree	Agree	Fairly confident 25%	Fairly confident 25%	Fairly confident 25%	Fairly confident 25%	Fairly confident 25%	Fairly confident 25%	Fairly confident 25%	Fairly confident 25%	Confident 50%	Yes	Yes	Yes	Yes	Yes	Yes	Yes
Yes	35	Male	Ghana	Kumasi	Urban	Teaching Hospital/FMC	Resident	6-10	Rarely 25%	Rarely 25%	Never 0%	Sometimes 50%	Rarely 25%	Rarely 25%	Rarely 25%	Rarely 25%	Sometimes 50%	Sometimes 50%	No		No	Rarely	0	Referral to a psychiatrist	1	Agree	Agree	Agree	Fairly confident 25%	Fairly confident 25%	Fairly confident 25%	Fairly confident 25%	Fairly confident 25%	Fairly confident 25%	Fairly confident 25%	Fairly confident 25%	Fairly confident 25%	No	No	Yes	Yes	Yes	Yes	Yes
Yes	35	Male	Ghana	Accra	Urban	Teaching Hospital/FMC	Senior resident/specialist	11-15	Rarely 25%	Rarely 25%	Rarely 25%	Sometimes 50%	Rarely 25%	Rarely 25%	Rarely 25%	Rarely 25%	Rarely 25%	Rarely 25%	No		Yes	Rarely	3-5	Referral to a psychiatrist	1	Agree	Agree	Agree	Fairly confident 25%	Confident 50%	Confident 50%	Fairly confident 25%	Fairly confident 25%	Fairly confident 25%	Fairly confident 25%	Fairly confident 25%	Fairly confident 25%	Yes	No	No	Yes	Yes	No	Yes
Yes	45	Female	Ghana	Kumasi	Urban	Teaching Hospital/FMC	Senior resident/specialist	16-20	Rarely 25%	Rarely 25%	Rarely 25%	Rarely 25%	Rarely 25%	Rarely 25%	Rarely 25%	Rarely 25%	Rarely 25%	Sometimes 50%	No		Yes	Rarely	3	Referral to a psychiatrist	1	Agree	Agree	Neither agree nor disagree	Confident 50%	Fairly confident 25%	Fairly confident 25%	Fairly confident 25%	Confident 50%	Fairly confident 25%	Fairly confident 25%	Fairly confident 25%	Fairly confident 25%	Yes	No	Yes	Yes	Yes	No	Yes
Yes	33	Male	Ghana	Kumasi	Urban	Teaching Hospital/FMC	Resident	6-10	Rarely 25%	Rarely 25%	Rarely 25%	Rarely 25%	Rarely 25%	Rarely 25%	Sometimes 50%	Rarely 25%	Never 0%	Often 75%	Yes	Seminar	Yes	Sometimes	5	Pharmacotherapy, Referral to a psychiatrist	1	Strongly agree	Stongly agree	Strongly agree	Confident 50%	Fairly confident 25%	Confident 50%	Fairly confident 25%	Confident 50%	Fairly confident 25%	Fairly confident 25%	Not confident 0%	Extremely confident 100%	Yes	Yes	Yes	Yes	Yes	No	Yes
Yes	41	Female	Ghana	Kumasi	Urban	Teaching Hospital/FMC	Senior resident/specialist	11-15	Rarely 25%	Rarely 25%	Rarely 25%	Rarely 25%	Never 0%	Rarely 25%	Never 0%	Never 0%	Rarely 25%	Rarely 25%	No		Yes	Sometimes	0-2	Counselling/Psychotherapy, Referral to a psychiatrist	1	Agree	Neither agree nor disagree	Agree	Very confident 75%	Fairly confident 25%	Very confident 75%	Confident 50%	Fairly confident 25%	Not confident 0%	Fairly confident 25%	Extremely confident 100%	Extremely confident 100%	No	No	No	Yes	Yes	No	Yes
Yes	33	Male	Ghana	Kumasi	Urban	Teaching Hospital/FMC	Medical Officer	6-10	Rarely 25%	Never 0%	Never 0%	Rarely 25%	Rarely 25%	Rarely 25%	Never 0%	Rarely 25%	Never 0%	Often 75%	No		No	Rarely	0	Referral to a psychiatrist	0				Fairly confident 25%	Fairly confident 25%	Fairly confident 25%	Fairly confident 25%	Fairly confident 25%	Fairly confident 25%	Not confident 0%	Fairly confident 25%	Fairly confident 25%	No	No	Yes	No	Yes	No	Yes
Yes	42	Female	Ghana	Ashanti	Urban	Teaching Hospital/FMC	Consultant/Senior specialist	16-20	Often 75%	Rarely 25%	Sometimes 50%	Often 75%	Sometimes 50%	Sometimes 50%	Sometimes 50%	Sometimes 50%	Rarely 25%	Often 75%	Yes	Short courses	Yes	Sometimes	2	Counselling/Psychotherapy, Referral to a psychiatrist	2	Agree	Agree	Agree	Confident 50%	Confident 50%	Confident 50%	Fairly confident 25%	Confident 50%	Not confident 0%	Confident 50%	Confident 50%	Very confident 75%	Yes	No	Yes	No	No	No	No
Yes	31	Male	Ghana	Ashanti	Urban	Teaching Hospital/FMC	Medical Officer	0-5	Rarely 25%	Rarely 25%	Rarely 25%	Rarely 25%	Rarely 25%	Sometimes 50%	Rarely 25%	Rarely 25%	Rarely 25%	Sometimes 50%	Yes	Online	Yes	Sometimes	2	Referral to a psychiatrist	1	Agree	Agree	Agree	Fairly confident 25%	Fairly confident 25%	Fairly confident 25%	Not confident 0%	Fairly confident 25%	Fairly confident 25%	Not confident 0%	Fairly confident 25%	Fairly confident 25%	Yes	Yes	Yes	Yes	Yes	No	Yes
Yes	30	Male	Ghana	Kumasi	Urban	Teaching Hospital/FMC	Medical Officer	0-5	Rarely 25%	Never 0%	Sometimes 50%	Sometimes 50%	Sometimes 50%	Rarely 25%	Never 0%	Rarely 25%	Rarely 25%	Sometimes 50%	No		Yes	Sometimes	1	Referral to a psychiatrist	0				Very confident 75%	Confident 50%	Very confident 75%	Fairly confident 25%	Very confident 75%	Fairly confident 25%	Not confident 0%	Fairly confident 25%	Confident 50%	No	No	Yes	Yes	Yes	Yes	No
Yes	31	Female	Ghana	Kumasi	Urban	Teaching Hospital/FMC	Resident	6-10	Rarely 25%	Rarely 25%	Rarely 25%	Never 0%	Never 0%	Rarely 25%	Never 0%	Rarely 25%	Never 0%	Sometimes 50%	No		Yes	Sometimes	2-3	Referral to a psychiatrist	1	Agree	Agree	Agree	Confident 50%	Fairly confident 25%	Fairly confident 25%	Fairly confident 25%	Fairly confident 25%	Fairly confident 25%	Not confident 0%	Fairly confident 25%	Confident 50%	No	No	Yes	No	Yes	No	Yes
Yes	40	Male	Nigeria	Nasarawa	Rural	General Hospital/District Hospital	Senior resident/specialist	16-20	Rarely 25%	Never 0%	Rarely 25%	Rarely 25%	Rarely 25%	Rarely 25%	Rarely 25%	Rarely 25%	Never 0%	Sometimes 50%	Yes	Workshops	Yes	Sometimes	0-1	Pharmacotherapy, Referral to a psychiatrist	0	Agree	Agree	Agree	Fairly confident 25%	Fairly confident 25%	Fairly confident 25%	Fairly confident 25%	Fairly confident 25%	Fairly confident 25%	Not confident 0%	Fairly confident 25%	Fairly confident 25%	Yes	Yes	Yes	No	No	No	Yes
Yes	37	Female	Ghana	Kumasi	Urban	Teaching Hospital/FMC	Resident	6-10	Rarely 25%	Never 0%	Sometimes 50%	Rarely 25%	Sometimes 50%	Rarely 25%	Rarely 25%	Rarely 25%	Rarely 25%	Sometimes 50%	No		No	Sometimes	1	Referral to a psychiatrist	0				Fairly confident 25%	Fairly confident 25%	Fairly confident 25%	Fairly confident 25%	Fairly confident 25%	Fairly confident 25%	Fairly confident 25%	Fairly confident 25%	Fairly confident 25%	Yes	Yes	Yes	Yes	Yes	Yes	Yes
Yes	39	Female	Nigeria	Kano	Urban	Teaching Hospital/FMC	Medical Officer	6-10	Never 0%	Rarely 25%	Rarely 25%	Never 0%	Never 0%	Never 0%	Never 0%	Never 0%	Never 0%	Never 0%	No		Yes	Rarely	<1	Counselling/Psychotherapy, Pharmacotherapy, Referral to a psychiatrist	0				Confident 50%	Confident 50%	Confident 50%	Confident 50%	Confident 50%	Confident 50%	Fairly confident 25%	Fairly confident 25%	Confident 50%	No	No	Yes	No	No	No	Yes
Yes	32	Female	Nigeria	Kano	Urban	Teaching Hospital/FMC	Senior resident/specialist	6-10	Often 75%	Sometimes 50%	Often 75%	Sometimes 50%	Rarely 25%	Sometimes 50%	Often 75%	Rarely 25%	Rarely 25%	Often 75%	No		Yes	Often	>10	Pharmacotherapy, Referral to a psychiatrist	4	Neither agree nor disagree	Neither agree nor disagree	Disagree	Confident 50%	Fairly confident 25%	Fairly confident 25%	Fairly confident 25%	Fairly confident 25%	Fairly confident 25%	Fairly confident 25%	Fairly confident 25%	Fairly confident 25%	Yes	Yes	Yes	Yes	Yes	No	Yes
Yes	31	Female	Nigeria	Kano	Rural	General Hospital/District Hospital	Resident	0-5	Often 75%	Never 0%	Sometimes 50%	Sometimes 50%	Rarely 25%	Sometimes 50%	Never 0%	Rarely 25%	Never 0%	Sometimes 50%	No		Yes	Rarely	1-2	Counselling/Psychotherapy, Pharmacotherapy, Referral to a psychiatrist	4	Agree	Agree	Agree	Extremely confident 100%	Very confident 75%	Extremely confident 100%	Confident 50%	Confident 50%	Fairly confident 25%	Fairly confident 25%	Confident 50%	Not confident 0%	No	Yes	No	No	No	Yes	Yes
Yes	33	Female	Nigeria	Kano	Urban	General Hospital/District Hospital	Resident	6-10	Sometimes 50%	Rarely 25%	Sometimes 50%	Often 75%	Rarely 25%	Rarely 25%	Rarely 25%	Never 0%	Rarely 25%	Sometimes 50%	No		Yes	Sometimes	2022-02-04	Pharmacotherapy	0				Very confident 75%	Confident 50%	Very confident 75%	Very confident 75%	Fairly confident 25%	Fairly confident 25%	Confident 50%	Confident 50%	Fairly confident 25%	Yes	Yes	No	Yes	Yes	Yes	Yes
Yes	36	Female	Ghana	Ashanti	Urban	Teaching Hospital/FMC	Resident	6-10	Rarely 25%	Never 0%	Rarely 25%	Rarely 25%	Never 0%	Rarely 25%	Never 0%	Never 0%	Never 0%	Sometimes 50%	No		Yes	Rarely	0	Referral to a psychiatrist	0				Confident 50%	Fairly confident 25%	Confident 50%	Fairly confident 25%	Confident 50%	Fairly confident 25%	Fairly confident 25%	Fairly confident 25%	Confident 50%	No	No	No	No	No	No	Yes
Yes	35	Male	Ghana	Ashanti	Urban	Teaching Hospital/FMC	Resident	6-10	Sometimes 50%	Sometimes 50%	Sometimes 50%	Rarely 25%	Sometimes 50%	Rarely 25%	Rarely 25%	Sometimes 50%	Rarely 25%	Sometimes 50%	Yes	Rotations	Yes	Sometimes	1	Pharmacotherapy, Referral to a psychiatrist	0	Agree	Agree	Agree	Fairly confident 25%	Fairly confident 25%	Fairly confident 25%	Fairly confident 25%	Fairly confident 25%	Fairly confident 25%	Not confident 0%	Fairly confident 25%	Not confident 0%	Yes	Yes	No	No	Yes	No	No
Yes	46	Male	Nigeria	Edo	Rural	Private/Mission Hospital	Consultant/Senior specialist	11-15	Often 75%	Rarely 25%	Sometimes 50%	Sometimes 50%	Sometimes 50%	Rarely 25%	Rarely 25%	Never 0%	Never 0%	Sometimes 50%	Yes	Workshops	Yes	Often	1	Counselling/Psychotherapy, Pharmacotherapy, Referral to a psychiatrist	2	Strongly agree	Stongly agree	Strongly agree	Extremely confident 100%	Extremely confident 100%	Extremely confident 100%	Extremely confident 100%	Very confident 75%	Very confident 75%	Very confident 75%	Very confident 75%	Extremely confident 100%	Yes	No	Yes	Yes	No	No	No
Yes	42	Male	Nigeria	Oyo State	Urban	Private/Mission Hospital	Consultant/Senior specialist	11-15	Often 75%	Rarely 25%	Sometimes 50%	Often 75%	Sometimes 50%	Sometimes 50%	Sometimes 50%	Sometimes 50%	Rarely 25%	Rarely 25%	No		Yes	Sometimes	2	Referral to a psychiatrist	1	Strongly agree	Agree	Agree	Very confident 75%	Very confident 75%	Very confident 75%	Very confident 75%	Very confident 75%	Confident 50%	Very confident 75%	Very confident 75%	Very confident 75%	Yes	Yes	Yes	Yes	Yes	No	No
Yes	40	Female	Nigeria	Lagos	Urban	General Hospital/District Hospital	Senior resident/specialist	16-20	Sometimes 50%	Rarely 25%	Sometimes 50%	Often 75%	Sometimes 50%	Sometimes 50%	Sometimes 50%	Sometimes 50%	Sometimes 50%	Sometimes 50%	Yes	Psychiatry posting	Yes	Sometimes	1	Counselling/Psychotherapy, Pharmacotherapy, Referral to a psychiatrist	1	Agree	Agree	Agree	Confident 50%	Confident 50%	Confident 50%	Confident 50%	Fairly confident 25%	Not confident 0%	Fairly confident 25%	Fairly confident 25%	Fairly confident 25%	Yes	No	Yes	No	Yes	Yes	No
Yes	45	Female	Nigeria	Ebonyi	Urban	Teaching Hospital/FMC	Consultant/Senior specialist	16-20	Sometimes 50%	Rarely 25%	Sometimes 50%	Sometimes 50%	Rarely 25%	Sometimes 50%	Sometimes 50%	Sometimes 50%	Sometimes 50%	Rarely 25%	No		Yes	Sometimes	10	Counselling/Psychotherapy, Pharmacotherapy, Referral to a psychiatrist	2	Agree	Agree	Agree	Very confident 75%	Confident 50%	Very confident 75%	Confident 50%	Very confident 75%	Confident 50%	Very confident 75%	Confident 50%	Very confident 75%	Yes	No	Yes	Yes	Yes	No	No
Yes	47	Female	Nigeria	Edo	Urban	Private/Mission Hospital	Consultant/Senior specialist	16-20	Never 0%	Rarely 25%	Never 0%	Rarely 25%	Never 0%	Never 0%	Rarely 25%	Never 0%	Never 0%	Rarely 25%	Yes	Workshops	Yes	Rarely	<1	Counselling/Psychotherapy, Pharmacotherapy, Referral to a psychiatrist	0				Confident 50%, Extremely confident 100%	Very confident 75%	Very confident 75%	Very confident 75%	Very confident 75%	Confident 50%	Very confident 75%	Very confident 75%	Extremely confident 100%	No	No	Yes	No	No	No	No
Yes	35	Female	Nigeria	Lagos	Urban	Teaching Hospital/FMC	Senior resident/specialist	11-15	Rarely 25%	Rarely 25%	Rarely 25%	Sometimes 50%	Rarely 25%	Rarely 25%	Sometimes 50%	Sometimes 50%	Never 0%	Rarely 25%	Yes	Short courses	Yes	Sometimes	2	Counselling/Psychotherapy, Pharmacotherapy, Referral to a psychiatrist	1	Strongly agree	Neither agree nor disagree	Agree	Confident 50%	Confident 50%	Confident 50%	Confident 50%	Confident 50%	Confident 50%	Confident 50%	Confident 50%	Confident 50%	No	No	No	No	No	No	No
Yes	42	Female	Nigeria	Oyo	Urban	Teaching Hospital/FMC	Consultant/Senior specialist	11-15	Sometimes 50%	Rarely 25%	Sometimes 50%	Often 75%	Sometimes 50%	Sometimes 50%	Sometimes 50%	Sometimes 50%	Rarely 25%	Rarely 25%	Yes	Residency training	Yes	Sometimes	0-5	Counselling/Psychotherapy, Pharmacotherapy, Referral to a psychiatrist	0				Confident 50%	Confident 50%	Confident 50%	Confident 50%	Confident 50%	Confident 50%	Confident 50%	Confident 50%	Confident 50%	Yes	Yes	Yes	Yes	Yes	Yes	No
Yes	36	Female	Nigeria	Lagos	Urban	Teaching Hospital/FMC	Senior resident/specialist	11-15	Rarely 25%	Sometimes 50%	Often 75%	Often 75%	Sometimes 50%	Sometimes 50%	Rarely 25%	Rarely 25%	Rarely 25%	Sometimes 50%	No		Yes	Sometimes	1	Counselling/Psychotherapy, Pharmacotherapy, Referral to a psychiatrist	1	Strongly agree	Neither agree nor disagree	Agree	Very confident 75%	Very confident 75%	Very confident 75%	Very confident 75%	Very confident 75%	Very confident 75%	Confident 50%	Very confident 75%	Very confident 75%	Yes	No	Yes	Yes	No	Yes	No
Yes	43	Male	Nigeria	Osun	Urban	Teaching Hospital/FMC	Consultant/Senior specialist	11-15	Rarely 25%	Rarely 25%	Rarely 25%	Sometimes 50%	Never 0%	Rarely 25%	Rarely 25%	Rarely 25%	Never 0%	Sometimes 50%	Yes	Seminar	Yes	Rarely	1	Counselling/Psychotherapy, Pharmacotherapy, Referral to a psychiatrist	0				Extremely confident 100%	Confident 50%	Extremely confident 100%	Very confident 75%	Confident 50%	Confident 50%	Fairly confident 25%	Confident 50%	Fairly confident 25%	No	No	Yes	Yes	Yes	Yes	Yes
Yes	34	Female	Nigeria	Kano	Urban	Teaching Hospital/FMC	Resident	6-10	Often 75%	Sometimes 50%	Often 75%	Often 75%	Often 75%	Often 75%	Sometimes 50%	Sometimes 50%	Sometimes 50%	Sometimes 50%	No		Yes	Sometimes	2	Counselling/Psychotherapy, Pharmacotherapy, Referral to a psychiatrist	2	Agree	Agree	Agree	Very confident 75%	Very confident 75%	Very confident 75%	Very confident 75%	Very confident 75%	Very confident 75%	Confident 50%	Very confident 75%	Very confident 75%	Yes	Yes	Yes	No	No	No	No
Yes	48	Male	Nigeria	Edo	Rural	Teaching Hospital/FMC	Medical Officer	>20	Rarely 25%	Rarely 25%	Rarely 25%	Never 0%	Never 0%	Never 0%	Never 0%	Never 0%	Never 0%	Rarely 25%	No		Yes	Rarely	<1	Counselling/Psychotherapy, Referral to a psychiatrist	0				Very confident 75%	Very confident 75%	Confident 50%	Fairly confident 25%	Confident 50%	Fairly confident 25%	Confident 50%	Confident 50%	Confident 50%	No	Yes	No	Yes	Yes	No	Yes
Yes	39	Male	Nigeria	Kano	Urban	Teaching Hospital/FMC	Senior resident/specialist	11-15	Rarely 25%	Rarely 25%	Rarely 25%	Rarely 25%	Rarely 25%	Rarely 25%	Rarely 25%	Rarely 25%	Rarely 25%	Rarely 25%	Yes	Short courses	Yes	Rarely	<1	Counselling/Psychotherapy, Pharmacotherapy, Referral to a psychiatrist	2	Agree	Agree	Agree	Extremely confident 100%	Extremely confident 100%	Extremely confident 100%	Extremely confident 100%	Extremely confident 100%	Extremely confident 100%	Extremely confident 100%	Extremely confident 100%	Extremely confident 100%	No	Yes	Yes	Yes	Yes	Yes	No
Yes	52	Male	Nigeria	Kano	Urban	Teaching Hospital/FMC	Medical Officer	6-10	Often 75%	Sometimes 50%	Often 75%	Often 75%	Often 75%	Sometimes 50%	Sometimes 50%	Sometimes 50%	Sometimes 50%	Often 75%	Yes	Seminar	Yes	Often	5	Counselling/Psychotherapy, Pharmacotherapy, Referral to a psychiatrist	4	Strongly agree	Stongly agree	Agree	Fairly confident 25%	Fairly confident 25%	Fairly confident 25%	Fairly confident 25%	Not confident 0%	Not confident 0%	Not confident 0%	Fairly confident 25%	Fairly confident 25%	No	No	No	Yes	Yes	No	No
Yes	32	Female	Nigeria	Kano	Urban	Teaching Hospital/FMC	Resident	0-5	Sometimes 50%	Rarely 25%	Sometimes 50%	Rarely 25%	Rarely 25%	Rarely 25%	Rarely 25%	Never 0%	Rarely 25%	Sometimes 50%	Yes	Short courses	Yes	Often	2	Pharmacotherapy, Referral to a psychiatrist	1	Agree	Agree	Strongly agree	Confident 50%	Confident 50%	Confident 50%	Confident 50%	Fairly confident 25%	Fairly confident 25%	Fairly confident 25%	Fairly confident 25%	Fairly confident 25%	Yes	No	Yes	Yes	No	No	No
Yes	41	Female	Ghana	Accra	Urban	Teaching Hospital/FMC	Resident	11-15	Rarely 25%	Rarely 25%	Often 75%	Often 75%	Rarely 25%	Often 75%	Rarely 25%	Rarely 25%	Rarely 25%	Often 75%	No		No	Rarely	<1	Referral to a psychiatrist	2	Strongly agree	Disagree	Strongly agree	Very confident 75%	Confident 50%	Very confident 75%	Very confident 75%	Confident 50%	Confident 50%	Fairly confident 25%	Fairly confident 25%	Very confident 75%	No	No	Yes	Yes	Yes	No	Yes
Yes	41	Male	Ghana	Greater Accra	Urban	Teaching Hospital/FMC	Senior resident/specialist	6-10	Often 75%	Rarely 25%	Sometimes 50%	Rarely 25%	Never 0%	Rarely 25%	Sometimes 50%	Never 0%, Rarely 25%	Never 0%, Sometimes 50%	Sometimes 50%	No		No	Sometimes	0	Counselling/Psychotherapy, Referral to a psychiatrist	2	Strongly agree	Agree	Agree	Extremely confident 100%	Extremely confident 100%	Extremely confident 100%	Extremely confident 100%	Very confident 75%	Confident 50%	Confident 50%	Very confident 75%	Very confident 75%	Yes	No	No	Yes	Yes	Yes	Yes
Yes	42	Male	Ghana	Kumasi	Urban	Industry	Senior resident/specialist	6-10	Never 0%	Rarely 25%	Rarely 25%	Never 0%	Rarely 25%	Rarely 25%	Never 0%	Rarely 25%	Rarely 25%	Rarely 25%	Yes	Workshops	Yes	Rarely	<1	Counselling/Psychotherapy, Pharmacotherapy, Referral to a psychiatrist	0				Confident 50%	Confident 50%	Confident 50%	Confident 50%	Confident 50%	Fairly confident 25%	Fairly confident 25%	Confident 50%	Confident 50%	No	No	No	No	No	Yes	Yes
Yes	35	Male	Ghana	Accra	Urban	Private/Mission Hospital	Senior resident/specialist	6-10	Rarely 25%	Never 0%	Rarely 25%	Rarely 25%	Never 0%	Never 0%	Rarely 25%	Never 0%	Rarely 25%	Rarely 25%	No		Yes	Rarely	2	Counselling/Psychotherapy, Pharmacotherapy, Referral to a psychiatrist	1	Agree	Neither agree nor disagree	Agree	Confident 50%	Confident 50%	Confident 50%	Confident 50%	Fairly confident 25%	Not confident 0%	Confident 50%	Confident 50%	Confident 50%	Yes	Yes	No	No	No	No	Yes
Yes	39	Female	Ghana	Accra	Urban	General Hospital/District Hospital	Senior resident/specialist	11-15	Rarely 25%	Rarely 25%	Rarely 25%	Never 0%	Never 0%	Never 0%	Rarely 25%	Never 0%	Rarely 25%	Sometimes 50%	No		Yes	Rarely	<1	Counselling/Psychotherapy, Pharmacotherapy, Referral to a psychiatrist	2	Agree	Agree	Agree	Confident 50%	Confident 50%	Confident 50%	Confident 50%	Fairly confident 25%	Fairly confident 25%	Confident 50%	Confident 50%	Fairly confident 25%	Yes	Yes	Yes	Yes	Yes	Yes	No
Yes	36	Female	Ghana	Accra	Urban	Teaching Hospital/FMC	Resident	11-15	Rarely 25%	Rarely 25%	Rarely 25%	Sometimes 50%	Rarely 25%	Rarely 25%	Sometimes 50%	Rarely 25%	Rarely 25%	Often 75%	No	Nil	Yes	Often	<1	Counselling/Psychotherapy, Referral to a psychiatrist	2	Agree	Neither agree nor disagree	Agree	Very confident 75%	Fairly confident 25%	Very confident 75%	Fairly confident 25%	Very confident 75%	Fairly confident 25%	Very confident 75%	Very confident 75%	Extremely confident 100%	Yes	Yes	Yes	Yes	Yes	Yes	Yes
Yes	37	Male	Ghana	Central Region	Rural	General Hospital/District Hospital	Senior resident/specialist	11-15	Sometimes 50%	Sometimes 50%	Sometimes 50%	Sometimes 50%	Sometimes 50%	Sometimes 50%	Sometimes 50%	Sometimes 50%	Sometimes 50%	Often 75%	No		Yes	Often	1	Counselling/Psychotherapy	0				Extremely confident 100%	Extremely confident 100%	Extremely confident 100%	Extremely confident 100%	Extremely confident 100%	Extremely confident 100%	Extremely confident 100%	Extremely confident 100%	Extremely confident 100%	Yes	Yes	Yes	Yes	Yes	No	No
Yes	33	Female	Ghana	Accra	Urban	Private/Mission Hospital	Senior resident/specialist	6-10	Rarely 25%	Rarely 25%	Sometimes 50%	Sometimes 50%	Rarely 25%	Rarely 25%	Rarely 25%	Rarely 25%	Rarely 25%	Rarely 25%	No		Yes	Often	0-1	Counselling/Psychotherapy, Referral to a psychiatrist	2	Agree	Neither agree nor disagree	Agree	Confident 50%	Very confident 75%	Very confident 75%	Very confident 75%	Very confident 75%	Confident 50%	Confident 50%	Confident 50%	Very confident 75%	No	Yes	Yes	Yes	Yes	Yes	Yes
Yes	40	Male	Ghana	Greater Accra	Urban	General Hospital/District Hospital	Resident	6-10	Rarely 25%	Never 0%	Sometimes 50%	Sometimes 50%	Rarely 25%	Sometimes 50%	Rarely 25%	Rarely 25%	Never 0%	Often 75%	Yes	Online	Yes	Sometimes	<1	Counselling/Psychotherapy, Pharmacotherapy, Referral to a psychiatrist	2	Strongly agree	Agree	Agree	Confident 50%	Confident 50%	Confident 50%	Confident 50%	Confident 50%	Confident 50%	Confident 50%	Confident 50%	Confident 50%	Yes	No	Yes	No	No	Yes	No
Yes	34	Male	Ghana	Accra	Urban	Teaching Hospital/FMC	Senior resident/specialist	6-10	Rarely 25%	Rarely 25%	Sometimes 50%	Sometimes 50%	Never 0%	Rarely 25%	Rarely 25%	Rarely 25%	Rarely 25%	Sometimes 50%	No		Yes	Sometimes	0-1	Counselling/Psychotherapy, Referral to a psychiatrist	1	Agree	Agree	Neither agree nor disagree	Confident 50%	Confident 50%	Confident 50%	Confident 50%	Fairly confident 25%	Fairly confident 25%	Fairly confident 25%	Confident 50%	Fairly confident 25%	Yes	Yes	Yes	Yes	Yes	Yes	Yes, No
Yes	37	Male	Ghana	Greater Accra	Urban	Private/Mission Hospital	Senior resident/specialist	11-15	Sometimes 50%	Rarely 25%	Sometimes 50%	Sometimes 50%	Rarely 25%	Rarely 25%	Rarely 25%	Rarely 25%	Rarely 25%	Sometimes 50%	Yes	Seminar	Yes	Sometimes	2	Counselling/Psychotherapy, Pharmacotherapy, Referral to a psychiatrist	3	Agree	Agree	Agree	Extremely confident 100%	Extremely confident 100%	Extremely confident 100%	Extremely confident 100%	Very confident 75%	Very confident 75%	Very confident 75%	Very confident 75%	Very confident 75%	Yes	Yes	Yes	No	Yes	No	No
Yes	38	Female	Nigeria	Sokoto	Urban	Teaching Hospital/FMC	Consultant/Senior specialist	11-15	Sometimes 50%	Rarely 25%	Rarely 25%	Rarely 25%	Rarely 25%	Rarely 25%	Rarely 25%	Rarely 25%	Rarely 25%	Rarely 25%	No		Yes	Sometimes	<1	Counselling/Psychotherapy	0				Confident 50%	Fairly confident 25%	Confident 50%	Confident 50%	Fairly confident 25%	Fairly confident 25%	Fairly confident 25%	Fairly confident 25%	Fairly confident 25%	No	No	Yes	No	Yes	No	Yes
Yes	44	Male	Nigeria	Sokoto	Urban	Teaching Hospital/FMC	Senior resident/specialist	16-20	Sometimes 50%	Rarely 25%	Sometimes 50%	Rarely 25%	Rarely 25%	Rarely 25%	Never 0%	Rarely 25%	Rarely 25%	Sometimes 50%	Yes	Short courses	Yes	Often	1	Referral to a psychiatrist	1	Agree	Agree	Strongly agree	Confident 50%	Confident 50%	Confident 50%	Fairly confident 25%	Fairly confident 25%	Fairly confident 25%	Not confident 0%	Fairly confident 25%	Confident 50%	Yes	Yes	Yes	Yes	Yes	No	Yes
Yes	50	Male	Nigeria	Sokoto	Urban	Teaching Hospital/FMC	Medical Officer	>20	Sometimes 50%	Rarely 25%	Sometimes 50%	Rarely 25%	Rarely 25%	Rarely 25%	Never 0%	Sometimes 50%	Rarely 25%	Rarely 25%	No		Yes	Rarely	1	Referral to a psychiatrist	0	Agree	Neither agree nor disagree	Agree	Confident 50%	Confident 50%	Confident 50%	Confident 50%	Fairly confident 25%	Fairly confident 25%	Fairly confident 25%	Confident 50%	Confident 50%	No	No	Yes	Yes	No	Yes	No
Yes	51	Female	Nigeria	Sokoto	Urban	Teaching Hospital/FMC	Consultant/Senior specialist	16-20	Rarely 25%	Sometimes 50%	Rarely 25%	Sometimes 50%	Never 0%	Rarely 25%	Never 0%	Rarely 25%	Sometimes 50%	Often 75%	No		Yes	Sometimes	0-1	Counselling/Psychotherapy, Referral to a psychiatrist	1	Strongly agree	Neither agree nor disagree	Strongly agree	Extremely confident 100%	Confident 50%	Confident 50%	Confident 50%	Fairly confident 25%	Not confident 0%	Not confident 0%	Extremely confident 100%	Extremely confident 100%	No	Yes	Yes	Yes	Yes	No	Yes
Yes	48	Male	Nigeria	Sokoto	Urban	Teaching Hospital/FMC	Senior resident/specialist	16-20	Rarely 25%	Rarely 25%	Sometimes 50%	Sometimes 50%	Rarely 25%	Rarely 25%	Never 0%	Never 0%	Rarely 25%	Sometimes 50%	No		Yes	Sometimes	1	Referral to a psychiatrist	2	Agree	Agree	Agree	Confident 50%	Confident 50%	Confident 50%	Confident 50%	Confident 50%	Confident 50%	Confident 50%	Confident 50%	Confident 50%	Yes	Yes	Yes	Yes	Yes	Yes	Yes
Yes	37	Male	Ghana	Accra	Urban	General Hospital/District Hospital	Senior resident/specialist	6-10	Sometimes 50%	Rarely 25%	Sometimes 50%	Rarely 25%	Rarely 25%	Rarely 25%	Rarely 25%	Never 0%	Rarely 25%	Rarely 25%	No		Yes	Sometimes	2	Counselling/Psychotherapy, Pharmacotherapy	3	Agree	Agree	Agree	Extremely confident 100%	Very confident 75%	Extremely confident 100%	Very confident 75%	Very confident 75%	Very confident 75%	Very confident 75%, Extremely confident 100%	Very confident 75%	Very confident 75%	Yes	No	Yes	Yes	Yes	Yes	No
Yes	42	Male	Ghana	Kumasi	Urban	General Hospital/District Hospital	Consultant/Senior specialist	11-15	Rarely 25%	Rarely 25%	Sometimes 50%	Sometimes 50%	Rarely 25%	Sometimes 50%	Sometimes 50%	Never 0%	Never 0%	Sometimes 50%	No		Yes	Sometimes	0	Pharmacotherapy, Referral to a psychiatrist	0				Confident 50%	Confident 50%	Confident 50%	Confident 50%	Fairly confident 25%	Fairly confident 25%	Confident 50%	Fairly confident 25%	Fairly confident 25%	No	No	Yes	Yes	Yes	Yes	Yes
Yes	37	Male	Ghana	Walewale	Rural	General Hospital/District Hospital	Senior resident/specialist	0-5	Sometimes 50%	Rarely 25%	Rarely 25%	Sometimes 50%	Rarely 25%	Sometimes 50%	Rarely 25%	Rarely 25%	Rarely 25%	Rarely 25%	Yes	Workshops	Yes	Often	3	Counselling/Psychotherapy, Pharmacotherapy, Referral to a psychiatrist	3	Agree	Agree	Agree	Confident 50%	Confident 50%	Confident 50%	Confident 50%	Confident 50%	Confident 50%	Confident 50%	Confident 50%	Confident 50%	Yes	Yes	Yes	Yes	Yes	No	No
Yes	46	Male	Nigeria	Zamfara	Urban	Teaching Hospital/FMC	Consultant/Senior specialist	16-20	Sometimes 50%	Rarely 25%	Sometimes 50%	Sometimes 50%	Rarely 25%	Never 0%	Rarely 25%	Rarely 25%	Rarely 25%	Rarely 25%	Yes	Workshops	Yes	Sometimes	5	Counselling/Psychotherapy, Pharmacotherapy, Referral to a psychiatrist	4	Neither agree nor disagree	Agree	Agree	Confident 50%	Confident 50%	Confident 50%	Confident 50%	Fairly confident 25%	Fairly confident 25%	Confident 50%	Fairly confident 25%	Fairly confident 25%	Yes	Yes	Yes	Yes	Yes	No	No
Yes	33	Female	Ghana	Accra	Urban	Teaching Hospital/FMC	Senior resident/specialist	6-10	Sometimes 50%	Often 75%	Sometimes 50%	Often 75%	Sometimes 50%	Sometimes 50%	Sometimes 50%	Sometimes 50%	Often 75%	Often 75%	Yes	Residency	Yes	Sometimes	5	Counselling/Psychotherapy, Pharmacotherapy, Referral to a psychiatrist	4	Agree	Agree	Agree	Extremely confident 100%	Extremely confident 100%	Extremely confident 100%	Extremely confident 100%	Extremely confident 100%	Extremely confident 100%	Very confident 75%	Very confident 75%	Extremely confident 100%	Yes	Yes	Yes	Yes	Yes	No	No
Yes	38	Male	Ghana	GAR	Urban	Teaching Hospital/FMC	Resident	6-10	Rarely 25%	Never 0%	Rarely 25%	Sometimes 50%	Rarely 25%	Rarely 25%	Rarely 25%	Never 0%	Never 0%	Rarely 25%	Yes	RESIDENCY	Yes	Rarely	<1	Counselling/Psychotherapy, Pharmacotherapy, Referral to a psychiatrist	2	Agree	Agree	Agree	Fairly confident 25%	Fairly confident 25%	Very confident 75%	Very confident 75%	Confident 50%	Confident 50%	Very confident 75%	Confident 50%	Very confident 75%	Yes	Yes	Yes	Yes	Yes	No	No
Yes	42	Male	Ghana	Ashanti	Rural	Private/Mission Hospital	Senior resident/specialist	16-20	Rarely 25%	Rarely 25%	Rarely 25%	Sometimes 50%	Rarely 25%	Sometimes 50%	Rarely 25%	Rarely 25%	Rarely 25%	Sometimes 50%	Yes	Workshops	Yes	Rarely	3	Pharmacotherapy, Referral to a psychiatrist	3	Strongly agree	Stongly agree	Strongly agree	Very confident 75%	Very confident 75%	Very confident 75%	Very confident 75%	Very confident 75%	Very confident 75%	Confident 50%	Confident 50%	Very confident 75%	Yes	Yes	Yes	No	Yes	Yes	No
Yes	51	Male	Nigeria	Sokoto	Urban	Teaching Hospital/FMC	Senior resident/specialist	>20	Sometimes 50%	Rarely 25%	Rarely 25%	Sometimes 50%	Rarely 25%	Rarely 25%	Never 0%	Rarely 25%	Sometimes 50%	Often 75%	Yes	Online	Yes	Often	1- 2	Referral to a psychiatrist	1	Agree	Agree	Agree	Confident 50%	Confident 50%	Confident 50%	Confident 50%	Fairly confident 25%	Fairly confident 25%	Confident 50%	Confident 50%	Confident 50%	No	No	Yes	Yes	Yes	No	Yes
Yes	41	Female	Ghana	Adamawa	Urban	Regional Health Directorate	Senior resident/specialist	11-15	Rarely 25%	Rarely 25%	Rarely 25%	Rarely 25%	Rarely 25%	Never 0%	Never 0%	Rarely 25%	Never 0%	Rarely 25%	Yes	Workshops	No	Rarely	<1	Counselling/Psychotherapy, Referral to a psychiatrist	4	Strongly agree	Agree	Strongly agree	Confident 50%	Fairly confident 25%	Confident 50%	Fairly confident 25%	Confident 50%	Confident 50%	Fairly confident 25%	Confident 50%	Confident 50%	No	Yes	Yes	Yes	No	Yes	No
Yes	44	Female	Nigeria	Sokoto	Urban	Teaching Hospital/FMC	Senior resident/specialist	16-20	Rarely 25%	Rarely 25%	Rarely 25%	Sometimes 50%	Never 0%	Never 0%	Rarely 25%	Never 0%	Never 0%	Sometimes 50%	No		Yes	Rarely	0-1	Counselling/Psychotherapy, Referral to a psychiatrist	0	Agree	Agree	Strongly agree	Extremely confident 100%	Confident 50%	Very confident 75%	Very confident 75%	Very confident 75%	Confident 50%	Confident 50%	Very confident 75%	Very confident 75%	Yes	No	Yes	Yes	Yes	No	Yes
Yes	42	Male	Nigeria	Sokoto	Urban	Teaching Hospital/FMC	Medical Officer	11-15	Sometimes 50%	Sometimes 50%	Sometimes 50%	Always 100%	Sometimes 50%	Sometimes 50%	Sometimes 50%	Sometimes 50%	Sometimes 50%	Sometimes 50%	No	Seminar	Yes	Sometimes	5	Referral to a psychiatrist	1	Strongly agree	Agree	Agree	Very confident 75%	Very confident 75%	Extremely confident 100%	Very confident 75%	Very confident 75%	Very confident 75%	Very confident 75%	Very confident 75%	Very confident 75%	Yes	No	No	Yes	Yes	No	No
Yes	37	Female	Ghana	Accra	Urban	Teaching Hospital/FMC	Resident	11-15	Sometimes 50%	Never 0%	Often 75%	Often 75%	Sometimes 50%	Sometimes 50%	Rarely 25%	Rarely 25%	Sometimes 50%	Often 75%	No		No	Sometimes	2	Counselling/Psychotherapy, Referral to a psychiatrist	0				Fairly confident 25%	Fairly confident 25%	Confident 50%	Confident 50%	Fairly confident 25%	Fairly confident 25%	Not confident 0%	Not confident 0%	Confident 50%	No	Yes	Yes	Yes	Yes	No	Yes
Yes	36	Male	Ghana	Eastern Region	Rural	General Hospital/District Hospital	Senior resident/specialist	6-10	Sometimes 50%	Rarely 25%	Rarely 25%	Sometimes 50%	Rarely 25%	Rarely 25%	Rarely 25%	Rarely 25%	Rarely 25%	Sometimes 50%	No		Yes	Sometimes	2	Counselling/Psychotherapy, Pharmacotherapy	1	Agree	Agree	Agree	Fairly confident 25%	Fairly confident 25%	Fairly confident 25%	Fairly confident 25%	Fairly confident 25%	Fairly confident 25%	Fairly confident 25%	Fairly confident 25%	Fairly confident 25%	Yes	Yes	Yes	Yes	Yes	Yes	Yes
Yes	40	Male	Ghana	Greater Accra	Urban	General Hospital/District Hospital	Senior resident/specialist	11-15	Sometimes 50%	Never 0%	Sometimes 50%	Rarely 25%	Sometimes 50%	Sometimes 50%	Rarely 25%	Never 0%	Rarely 25%	Often 75%	No		Yes	Rarely	1	Counselling/Psychotherapy, Referral to a psychiatrist	0				Confident 50%	Confident 50%	Confident 50%	Confident 50%	Confident 50%	Confident 50%	Confident 50%	Very confident 75%	Extremely confident 100%	No	Yes	Yes	Yes	Yes	Yes	Yes
Yes	31	Female	Ghana	Central region	Rural	PHC	Resident	6-10	Rarely 25%	Rarely 25%	Rarely 25%	Sometimes 50%	Rarely 25%	Rarely 25%	Never 0%	Never 0%	Never 0%	Sometimes 50%	No		Yes	Rarely	1	Pharmacotherapy	0				Not confident 0%	Not confident 0%	Not confident 0%	Not confident 0%	Not confident 0%	Not confident 0%	Not confident 0%	Not confident 0%	Not confident 0%	Yes	No	Yes	Yes	Yes	Yes	Yes
Yes	34	Male	Nigeria	Sokoto	Urban	Teaching Hospital/FMC	Medical Officer	6-10	Often 75%	Rarely 25%	Sometimes 50%	Often 75%	Never 0%	Rarely 25%	Sometimes 50%	Sometimes 50%	Sometimes 50%	Sometimes 50%	No	Abdulrahman	No	Often	2	Referral to a psychiatrist	0				Extremely confident 100%	Very confident 75%	Very confident 75%	Confident 50%	Fairly confident 25%	Fairly confident 25%	Confident 50%	Confident 50%	Confident 50%	Yes	No	Yes	Yes	No	No	No
Yes	50	Male	Nigeria	Sokoto	Urban	Teaching Hospital/FMC	Consultant/Senior specialist	>20	Sometimes 50%	Rarely 25%	Sometimes 50%	Sometimes 50%	Sometimes 50%	Sometimes 50%	Sometimes 50%	Sometimes 50%	Sometimes 50%	Rarely 25%	Yes	Workshops	Yes	Sometimes	1	Referral to a psychiatrist	0				Very confident 75%	Very confident 75%	Very confident 75%	Very confident 75%	Very confident 75%	Very confident 75%	Confident 50%	Confident 50%	Very confident 75%	Yes	No	Yes	Yes	Yes	Yes	Yes
Yes	34	Male	Nigeria	Sokoto	Urban	Teaching Hospital/FMC	Senior resident/specialist	6-10	Rarely 25%	Rarely 25%	Sometimes 50%	Sometimes 50%	Never 0%	Never 0%	Rarely 25%	Rarely 25%	Rarely 25%	Rarely 25%	No		Yes	Rarely	1	Counselling/Psychotherapy	2	Agree	Agree		Fairly confident 25%	Fairly confident 25%	Fairly confident 25%	Fairly confident 25%	Fairly confident 25%	Fairly confident 25%	Fairly confident 25%	Fairly confident 25%	Not confident 0%	No	Yes	Yes	No	No	Yes	Yes
Yes	32	Female	Nigeria	Rivers	Urban	Teaching Hospital/FMC	Resident	0-5	Sometimes 50%	Never 0%	Sometimes 50%	Sometimes 50%	Sometimes 50%	Sometimes 50%	Often 75%	Often 75%	Often 75%	Often 75%	No		Yes	Sometimes	3	Counselling/Psychotherapy	0				Confident 50%	Fairly confident 25%	Fairly confident 25%	Fairly confident 25%	Fairly confident 25%	Fairly confident 25%	Fairly confident 25%	Fairly confident 25%	Fairly confident 25%	Yes	Yes	No	No	No	No	No
Yes	37	Female	Nigeria	Sokoto	Urban	Teaching Hospital/FMC	Senior resident/specialist	6-10	Sometimes 50%	Rarely 25%	Rarely 25%	Rarely 25%	Never 0%	Rarely 25%	Never 0%	Never 0%	Never 0%	Rarely 25%	Yes	Workshops	Yes	Sometimes	1	Pharmacotherapy, Referral to a psychiatrist	1	Agree	Neither agree nor disagree	Neither agree nor disagree	Extremely confident 100%	Very confident 75%	Very confident 75%	Very confident 75%	Very confident 75%	Confident 50%	Not confident 0%	Fairly confident 25%	Not confident 0%	Yes	No	Yes	Yes	Yes	No	Yes
Yes	33	Male	Nigeria	Sokoto	Urban	Teaching Hospital/FMC	Resident	6-10	Rarely 25%	Never 0%	Rarely 25%	Rarely 25%	Rarely 25%	Rarely 25%	Rarely 25%	Rarely 25%	Rarely 25%	Rarely 25%	Yes	Works in a mental health facility	Yes	Rarely	1	Referral to a psychiatrist	15	Strongly disagree	Strongly disagree	Strongly disagree	Extremely confident 100%	Extremely confident 100%	Extremely confident 100%	Extremely confident 100%	Extremely confident 100%	Extremely confident 100%	Very confident 75%	Extremely confident 100%	Very confident 75%	Yes	Yes	Yes	Yes	Yes	No	Yes
Yes	35	Female	Ghana	Ashanti	Urban	Teaching Hospital/FMC	Senior resident/specialist	6-10	Rarely 25%	Rarely 25%	Sometimes 50%	Sometimes 50%	Sometimes 50%	Sometimes 50%	Rarely 25%	Rarely 25%	Never 0%	Sometimes 50%	No		Yes	Sometimes	1 or 2	Counselling/Psychotherapy, Pharmacotherapy, Referral to a psychiatrist	0				Extremely confident 100%	Fairly confident 25%	Extremely confident 100%	Confident 50%	Extremely confident 100%	Confident 50%	Confident 50%	Confident 50%	Extremely confident 100%	No	No	Yes	No	No	No	Yes
Yes	48	Female	Ghana	Greater Accra	Urban	General Hospital/District Hospital	Consultant/Senior specialist	>20	Rarely 25%	Rarely 25%	Rarely 25%	Rarely 25%	Rarely 25%	Sometimes 50%	Never 0%	Rarely 25%	Rarely 25%	Sometimes 50%	No		No	Rarely	<1	Counselling/Psychotherapy	1	Strongly agree	Stongly agree	Strongly agree	Extremely confident 100%	Extremely confident 100%	Very confident 75%	Very confident 75%	Extremely confident 100%	Very confident 75%	Confident 50%	Confident 50%, Very confident 75%	Confident 50%	Yes	No	Yes	Yes	Yes	Yes	Yes
Yes	31	Male	Ghana	Greater Accra	Urban	Teaching Hospital/FMC	Resident	6-10	Sometimes 50%	Rarely 25%	Sometimes 50%	Sometimes 50%	Sometimes 50%	Sometimes 50%	Sometimes 50%	Sometimes 50%	Rarely 25%	Sometimes 50%	No		Yes	Sometimes	1	Counselling/Psychotherapy, Pharmacotherapy, Referral to a psychiatrist	1	Agree	Agree	Strongly disagree	Extremely confident 100%	Very confident 75%	Very confident 75%	Very confident 75%	Very confident 75%	Very confident 75%	Confident 50%	Confident 50%	Very confident 75%	No	No	Yes	Yes	Yes	No	Yes
Yes	40	Female	Ghana	Greater Accra	Urban	Teaching Hospital/FMC	Senior resident/specialist	11-15	Never 0%	Rarely 25%	Rarely 25%	Never 0%	Never 0%	Never 0%	Never 0%	Never 0%	Never 0%	Sometimes 50%	No		No	Rarely	0-1	Counselling/Psychotherapy	1	Strongly agree	Agree	Agree	Confident 50%	Confident 50%	Confident 50%	Confident 50%	Confident 50%	Confident 50%	Confident 50%	Fairly confident 25%	Very confident 75%	Yes	Yes	Yes	Yes	Yes	No	Yes
Yes	30	Female	Nigeria	Sokoto	Urban	Teaching Hospital/FMC	Resident	6-10	Often 75%	Rarely 25%	Sometimes 50%	Sometimes 50%	Rarely 25%	Rarely 25%	Never 0%	Sometimes 50%	Rarely 25%	Often 75%	No		Yes	Sometimes	1-2	Counselling/Psychotherapy, Pharmacotherapy, Referral to a psychiatrist	0				Fairly confident 25%, Extremely confident 100%	Very confident 75%	Extremely confident 100%	Very confident 75%	Very confident 75%	Very confident 75%	Fairly confident 25%	Confident 50%	Confident 50%	No	No	No	Yes	Yes	No	No
Yes	36	Male	Ghana	Greater Accra	Urban	Teaching Hospital/FMC	Medical Officer	6-10	Never 0%	Never 0%	Rarely 25%	Never 0%	Never 0%	Never 0%	Never 0%	Never 0%	Never 0%	Never 0%	No		No	Sometimes	<1	Never treated	0				Fairly confident 25%	Not confident 0%	Fairly confident 25%	Not confident 0%	Not confident 0%	Not confident 0%	Extremely confident 100%	Fairly confident 25%	Fairly confident 25%	No	No	No	No	No	Yes	Yes
Yes	45	Male	Ghana	Ashanti	Urban	Private/Mission Hospital	Senior resident/specialist	16-20	Rarely 25%	Rarely 25%	Sometimes 50%	Sometimes 50%	Rarely 25%	Rarely 25%	Sometimes 50%	Rarely 25%	Rarely 25%	Sometimes 50%	No		Yes	Sometimes	3	Counselling/Psychotherapy, Pharmacotherapy, Referral to a psychiatrist	1	Agree	Agree	Agree	Very confident 75%	Confident 50%	Very confident 75%	Confident 50%	Very confident 75%	Confident 50%	Very confident 75%	Very confident 75%	Very confident 75%	Yes	No	Yes	Yes	Yes	Yes	No
Yes	32	Female	Nigeria	Oyo	Urban	Teaching Hospital/FMC	Senior resident/specialist	6-10	Sometimes 50%	Rarely 25%	Sometimes 50%	Often 75%	Rarely 25%	Sometimes 50%	Sometimes 50%	Sometimes 50%	Rarely 25%	Often 75%	No		Yes	Sometimes	1	Referral to a psychiatrist	0				Fairly confident 25%	Fairly confident 25%	Fairly confident 25%	Fairly confident 25%	Fairly confident 25%	Fairly confident 25%	Fairly confident 25%	Fairly confident 25%	Fairly confident 25%	Yes	Yes	Yes	Yes	No	Yes	Yes
Yes	42	Male	Nigeria	Kano	Urban	Teaching Hospital/FMC	Consultant/Senior specialist	11-15	Often 75%	Sometimes 50%	Often 75%	Often 75%	Sometimes 50%	Sometimes 50%	Sometimes 50%	Sometimes 50%	Sometimes 50%	Sometimes 50%	Yes	Workshops	Yes	Often	5	Counselling/Psychotherapy, Pharmacotherapy, Referral to a psychiatrist	1	Agree	Agree	Agree	Very confident 75%, Extremely confident 100%	Very confident 75%	Very confident 75%	Very confident 75%	Very confident 75%	Very confident 75%	Confident 50%	Very confident 75%	Very confident 75%	Yes	No	Yes	Yes	Yes	Yes	No
Yes	42	Male	Nigeria	Kano	Urban	Teaching Hospital/FMC	Senior resident/specialist	11-15	Sometimes 50%	Never 0%	Sometimes 50%	Often 75%	Never 0%	Rarely 25%	Sometimes 50%	Never 0%	Never 0%	Sometimes 50%	Yes	Workshops	Yes	Sometimes	1	Counselling/Psychotherapy, Pharmacotherapy, Referral to a psychiatrist	2	Agree	Neither agree nor disagree	Strongly agree	Extremely confident 100%	Extremely confident 100%	Extremely confident 100%	Extremely confident 100%	Confident 50%	Confident 50%	Extremely confident 100%	Extremely confident 100%	Extremely confident 100%	Yes	Yes	No	Yes	Yes	Yes	Yes
Yes	36	Male	Nigeria	Kano	Urban	Teaching Hospital/FMC	Senior resident/specialist	6-10	Often 75%	Rarely 25%	Often 75%	Sometimes 50%	Rarely 25%	Rarely 25%	Sometimes 50%	Rarely 25%	Rarely 25%	Sometimes 50%	No		Yes	Often	3	Counselling/Psychotherapy, Pharmacotherapy, Referral to a psychiatrist	0				Very confident 75%	Very confident 75%	Confident 50%	Confident 50%	Fairly confident 25%	Fairly confident 25%	Fairly confident 25%	Fairly confident 25%	Fairly confident 25%	No	Yes	Yes	Yes	Yes	No	Yes
Yes	31	Female	Nigeria	Kano	Urban	Teaching Hospital/FMC	Resident	6-10	Always 100%	Rarely 25%	Sometimes 50%	Often 75%	Sometimes 50%	Sometimes 50%	Rarely 25%	Rarely 25%	Rarely 25%	Often 75%	No		Yes	Sometimes	2	Counselling/Psychotherapy, Pharmacotherapy, Referral to a psychiatrist	0				Extremely confident 100%	Extremely confident 100%	Extremely confident 100%	Extremely confident 100%	Very confident 75%	Very confident 75%	Confident 50%	Confident 50%	Very confident 75%	Yes	Yes	Yes	Yes	Yes	Yes	Yes
Yes	48	Male	Nigeria	Kano	Urban	Teaching Hospital/FMC	Resident	11-15	Often 75%	Rarely 25%	Often 75%	Sometimes 50%	Sometimes 50%	Sometimes 50%	Sometimes 50%	Often 75%	Sometimes 50%	Sometimes 50%	Yes	Posting	Yes	Often	5	Counselling/Psychotherapy	3	Agree	Agree	Strongly agree	Very confident 75%	Very confident 75%	Very confident 75%	Very confident 75%	Very confident 75%	Very confident 75%	Very confident 75%	Very confident 75%	Very confident 75%	Yes	No	Yes	Yes	No	No	No
Yes	36	Female	Nigeria	Kano	Urban	General Hospital/District Hospital	Resident	6-10	Rarely 25%	Rarely 25%	Sometimes 50%	Sometimes 50%	Sometimes 50%	Rarely 25%	Often 75%	Rarely 25%	Sometimes 50%	Often 75%	No		Yes	Sometimes	2-3	Counselling/Psychotherapy, Pharmacotherapy, Referral to a psychiatrist	1	Agree	Agree	Strongly agree	Very confident 75%	Very confident 75%	Very confident 75%	Confident 50%	Confident 50%	Fairly confident 25%	Very confident 75%	Very confident 75%	Very confident 75%	Yes	No	No	Yes	Yes	Yes	Yes
Yes	37	Female	Nigeria	Kano	Urban	Teaching Hospital/FMC	Senior resident/specialist	0-5	Sometimes 50%	Rarely 25%	Often 75%	Sometimes 50%	Rarely 25%	Rarely 25%	Never 0%	Rarely 25%	Rarely 25%	Rarely 25%	Yes		Yes	Sometimes	2	Pharmacotherapy	1				Extremely confident 100%	Extremely confident 100%	Extremely confident 100%	Extremely confident 100%	Very confident 75%	Very confident 75%	Confident 50%	Extremely confident 100%	Confident 50%	Yes	No	Yes	No	Yes	No	No
Yes	41	Female	Nigeria	Kaduna	Urban	Teaching Hospital/FMC	Senior resident/specialist	16-20	Often 75%	Rarely 25%	Often 75%	Sometimes 50%	Sometimes 50%	Often 75%	Sometimes 50%	Sometimes 50%	Often 75%	Always 100%	Yes	Seminar	Yes	Sometimes	2-3	Counselling/Psychotherapy, Pharmacotherapy, Referral to a psychiatrist	2	Agree	Neither agree nor disagree	Agree	Very confident 75%	Very confident 75%	Very confident 75%	Confident 50%	Very confident 75%	Confident 50%	Extremely confident 100%	Extremely confident 100%	Extremely confident 100%	Yes	No	Yes	Yes	Yes	Yes	Yes
Yes	47	Male	Nigeria	Cross Rivers	Urban	Teaching Hospital/FMC	Consultant/Senior specialist	16-20	Never 0%	Sometimes 50%	Sometimes 50%	Sometimes 50%	Never 0%	Rarely 25%	Never 0%	Never 0%	Rarely 25%	Often 75%	Yes	Seminar	Yes	Sometimes	2	Counselling/Psychotherapy, Pharmacotherapy, Referral to a psychiatrist	2	Strongly agree	Stongly agree	Agree	Very confident 75%	Confident 50%	Very confident 75%	Confident 50%	Confident 50%	Confident 50%	Confident 50%	Fairly confident 25%	Very confident 75%	No	No	Yes	No	Yes	No	No
Yes	33	Female	Nigeria	Edo	Rural	Teaching Hospital/FMC	Resident	0-5	Rarely 25%	Rarely 25%	Rarely 25%	Often 75%	Never 0%	Rarely 25%	Rarely 25%	Never 0%	Rarely 25%	Sometimes 50%	No		Yes	Sometimes	0-1	Referral to a psychiatrist	0				Not confident 0%	Not confident 0%	Fairly confident 25%	Fairly confident 25%	Not confident 0%	Not confident 0%	Not confident 0%	Fairly confident 25%	Fairly confident 25%	Yes	Yes	Yes	Yes	No	No	Yes
Yes	49	Female	Nigeria	Edo	Rural	General Hospital/District Hospital	Consultant/Senior specialist	11-15	Rarely 25%	Rarely 25%	Rarely 25%	Sometimes 50%	Never 0%	Rarely 25%	Never 0%	Rarely 25%	Rarely 25%	Sometimes 50%	No		Yes	Sometimes	0-1	Counselling/Psychotherapy, Pharmacotherapy, Referral to a psychiatrist	0				Confident 50%	Fairly confident 25%	Confident 50%	Fairly confident 25%	Confident 50%	Fairly confident 25%	Not confident 0%	Confident 50%	Confident 50%	No	Yes	Yes	Yes	Yes	Yes	Yes
Yes	38	Male	Nigeria	Osun	Rural	Private/Mission Hospital	Consultant/Senior specialist	6-10	Sometimes 50%	Rarely 25%	Sometimes 50%	Sometimes 50%	Sometimes 50%	Sometimes 50%	Sometimes 50%	Sometimes 50%	Rarely 25%	Rarely 25%	Yes	Seminar	Yes	Often	5	Counselling/Psychotherapy, Pharmacotherapy	1	Agree	Agree	Agree	Fairly confident 25%	Fairly confident 25%	Fairly confident 25%	Fairly confident 25%	Fairly confident 25%	Not confident 0%	Fairly confident 25%	Fairly confident 25%	Fairly confident 25%	No	No	Yes	No	No	Yes	Yes
Yes	42	Male	Nigeria	Katsina	Urban	General Hospital/District Hospital	Consultant/Senior specialist	11-15	Rarely 25%	Rarely 25%	Rarely 25%	Rarely 25%	Rarely 25%	Rarely 25%	Rarely 25%	Rarely 25%	Rarely 25%	Rarely 25%	Yes	Workshops	Yes	Often	1	Counselling/Psychotherapy	1	Strongly agree	Stongly agree	Strongly agree	Extremely confident 100%	Extremely confident 100%	Very confident 75%	Very confident 75%	Very confident 75%	Very confident 75%	Very confident 75%	Very confident 75%	Very confident 75%	No	No	No	Yes	Yes	No	No
Yes	41	Male	Nigeria	Bauchi	Urban	Teaching Hospital/FMC	Senior resident/specialist	11-15	Rarely 25%	Never 0%	Rarely 25%	Rarely 25%	Never 0%	Rarely 25%	Never 0%	Rarely 25%	Rarely 25%	Rarely 25%	Yes	Workshops	Yes	Sometimes	2	Counselling/Psychotherapy	1	Agree	Agree	Strongly agree	Confident 50%	Fairly confident 25%	Confident 50%	Confident 50%	Fairly confident 25%	Fairly confident 25%	Fairly confident 25%	Fairly confident 25%	Fairly confident 25%	No	No	Yes	No	No	No	No
Yes	35	Female	Nigeria	Edo	Rural	Teaching Hospital/FMC	Resident	6-10	Rarely 25%	Rarely 25%	Rarely 25%	Never 0%	Rarely 25%	Never 0%	Rarely 25%	Never 0%	Never 0%	Never 0%	No		Yes	Rarely	1	Counselling/Psychotherapy, Pharmacotherapy, Referral to a psychiatrist	0				Fairly confident 25%	Fairly confident 25%	Fairly confident 25%	Fairly confident 25%	Fairly confident 25%	Fairly confident 25%	Fairly confident 25%	Fairly confident 25%	Fairly confident 25%	Yes	Yes	Yes	Yes	Yes	Yes	Yes
Yes	47	Female	Nigeria	Lagos	Urban	General Hospital/District Hospital	Consultant/Senior specialist	>20	Always 100%	Always 100%	Often 75%	Sometimes 50%	Never 0%	Rarely 25%	Sometimes 50%	Never 0%	Never 0%	Always 100%	Yes	Short courses	Yes	Often	2	Counselling/Psychotherapy, Pharmacotherapy	2	Agree	Agree	Agree	Extremely confident 100%	Confident 50%	Extremely confident 100%	Extremely confident 100%	Confident 50%	Not confident 0%	Not confident 0%	Very confident 75%	Very confident 75%	No	No	Yes	No	Yes	No	No
Yes	47	Male	Nigeria	Cross Rivers	Urban	Teaching Hospital/FMC	Consultant/Senior specialist	16-20	Rarely 25%	Rarely 25%	Sometimes 50%	Sometimes 50%	Rarely 25%	Never 0%	Never 0%	Rarely 25%	Rarely 25%	Sometimes 50%	Yes	Seminar	Yes	Sometimes	2	Counselling/Psychotherapy, Referral to a psychiatrist	3	Strongly disagree	Strongly disagree	Strongly disagree	Confident 50%	Confident 50%	Confident 50%	Confident 50%	Confident 50%	Confident 50%	Fairly confident 25%	Fairly confident 25%	Confident 50%	No	Yes	Yes	No	No	No	No
Yes	32	Female	Nigeria	Edo	Rural	Teaching Hospital/FMC	Resident	0-5	Rarely 25%	Never 0%	Rarely 25%	Sometimes 50%	Rarely 25%	Rarely 25%	Rarely 25%	Rarely 25%	Never 0%	Rarely 25%	No		Yes	Rarely	0-1	Counselling/Psychotherapy, Referral to a psychiatrist	0				Fairly confident 25%	Not confident 0%	Fairly confident 25%	Fairly confident 25%	Fairly confident 25%	Not confident 0%	Not confident 0%	Not confident 0%	Confident 50%	Yes	Yes	Yes	Yes	Yes	No	No
Yes	48	Female	Nigeria	Kano	Urban	Teaching Hospital/FMC	Senior resident/specialist	16-20	Sometimes 50%	Never 0%	Sometimes 50%	Rarely 25%	Rarely 25%	Rarely 25%	Rarely 25%	Rarely 25%	Never 0%	Always 100%	No		Yes	Often	5	Counselling/Psychotherapy, Pharmacotherapy, Referral to a psychiatrist	0				Very confident 75%	Confident 50%	Very confident 75%	Confident 50%	Very confident 75%	Confident 50%	Fairly confident 25%	Not confident 0%	Confident 50%	No	No	Yes	Yes	Yes	Yes	Yes
Yes	33	Female	Nigeria	Kano	Urban	Teaching Hospital/FMC	Resident	0-5	Often 75%	Rarely 25%	Often 75%	Sometimes 50%	Sometimes 50%	Sometimes 50%	Rarely 25%	Rarely 25%	Sometimes 50%	Sometimes 50%	Yes	Residency posting	Yes	Sometimes	1	Referral to a psychiatrist	3	Agree	Agree	Agree	Very confident 75%	Very confident 75%	Very confident 75%	Very confident 75%	Very confident 75%	Very confident 75%	Fairly confident 25%	Confident 50%	Fairly confident 25%	No	Yes	Yes	Yes	Yes	No	No
Yes	37	Female	Nigeria	Edo	Urban	Teaching Hospital/FMC	Resident	11-15	Sometimes 50%	Sometimes 50%	Often 75%	Often 75%	Sometimes 50%	Sometimes 50%	Sometimes 50%	Often 75%	Sometimes 50%	Sometimes 50%	Yes	Seminar	Yes	Often	6	Counselling/Psychotherapy	2	Strongly agree	Stongly agree	Strongly agree	Very confident 75%	Very confident 75%	Very confident 75%	Very confident 75%	Very confident 75%	Very confident 75%	Extremely confident 100%	Very confident 75%	Very confident 75%	Yes	Yes	Yes	Yes	Yes	No	No
Yes	59	Male	Nigeria	Edo	Rural	Teaching Hospital/FMC	Senior resident/specialist	16-20	Sometimes 50%	Rarely 25%	Rarely 25%	Sometimes 50%	Rarely 25%	Rarely 25%	Rarely 25%	Rarely 25%	Rarely 25%	Often 75%	No		Yes	Rarely	1-2	Counselling/Psychotherapy	0				Very confident 75%	Very confident 75%	Very confident 75%	Very confident 75%	Confident 50%	Confident 50%	Confident 50%	Very confident 75%	Confident 50%	Yes	Yes	Yes	Yes, No	Yes	No	No
Yes	38	Male	Nigeria	Kano	Urban	Teaching Hospital/FMC	Resident	11-15	Always 100%	Rarely 25%	Always 100%	Often 75%	Sometimes 50%	Sometimes 50%	Sometimes 50%	Sometimes 50%	Sometimes 50%	Often 75%	Yes	Seminar	Yes	Often	5	Counselling/Psychotherapy, Pharmacotherapy, Referral to a psychiatrist	4	Strongly agree	Agree	Agree	Very confident 75%	Very confident 75%	Very confident 75%	Very confident 75%	Confident 50%	Confident 50%	Fairly confident 25%	Confident 50%	Confident 50%	Yes	Yes	Yes	Yes	Yes	No	Yes
Yes	36	Male	Nigeria	Kaduna	Urban	Teaching Hospital/FMC	Senior resident/specialist	6-10	Sometimes 50%	Rarely 25%	Sometimes 50%	Rarely 25%	Rarely 25%	Rarely 25%	Rarely 25%	Rarely 25%	Rarely 25%	Rarely 25%	Yes	Posting	Yes	Sometimes	1-2	Counselling/Psychotherapy, Pharmacotherapy, Referral to a psychiatrist	2	Strongly agree	Stongly agree	Strongly agree	Extremely confident 100%	Extremely confident 100%	Very confident 75%	Very confident 75%	Very confident 75%	Very confident 75%	Very confident 75%	Very confident 75%	Very confident 75%	Yes	Yes	Yes	Yes	Yes	No	No
Yes	36	Male	Nigeria	Edo	Rural	Teaching Hospital/FMC	Resident	11-15	Rarely 25%	Never 0%	Never 0%	Rarely 25%	Never 0%	Rarely 25%	Never 0%	Rarely 25%	Never 0%	Rarely 25%	No		Yes	Often	<1	Referral to a psychiatrist	0				Very confident 75%	Confident 50%	Confident 50%	Confident 50%	Very confident 75%	Confident 50%	Fairly confident 25%	Confident 50%	Very confident 75%	No	No	No	No	No	No	No
Yes	37	Female	Nigeria	Edo	Rural	Teaching Hospital/FMC	Resident	11-15	Rarely 25%	Rarely 25%	Sometimes 50%	Sometimes 50%	Sometimes 50%	Sometimes 50%	Sometimes 50%	Sometimes 50%	Rarely 25%	Rarely 25%	No		Yes	Sometimes	0-2	Referral to a psychiatrist	1	Agree	Agree	Agree	Fairly confident 25%	Confident 50%	Confident 50%	Confident 50%	Fairly confident 25%	Fairly confident 25%	Fairly confident 25%	Fairly confident 25%	Not confident 0%	Yes	Yes	Yes	Yes	Yes	No	Yes
Yes	48	Male	Ghana	Ashanti	Urban	Private/Mission Hospital	Senior resident/specialist	16-20	Sometimes 50%	Rarely 25%	Sometimes 50%	Sometimes 50%	Rarely 25%	Rarely 25%	Sometimes 50%	Rarely 25%	Rarely 25%	Sometimes 50%	Yes	Workshops	Yes	Rarely	<1	Counselling/Psychotherapy	1	Agree	Agree	Neither agree nor disagree	Confident 50%	Fairly confident 25%	Fairly confident 25%	Fairly confident 25%	Fairly confident 25%	Fairly confident 25%	Fairly confident 25%	Fairly confident 25%	Confident 50%	Yes	Yes	Yes	Yes	Yes	No	Yes
Yes	40	Female	Nigeria	Nasarawa	Urban	Teaching Hospital/FMC	Consultant/Senior specialist	16-20	Rarely 25%	Rarely 25%	Never 0%	Sometimes 50%	Rarely 25%	Rarely 25%	Never 0%	Never 0%	Rarely 25%	Sometimes 50%	No		Yes	Often	0-1	Counselling/Psychotherapy	0				Confident 50%	Confident 50%	Confident 50%	Fairly confident 25%	Fairly confident 25%	Not confident 0%	Fairly confident 25%	Fairly confident 25%	Confident 50%	Yes	No	Yes	Yes	Yes	Yes	Yes
Yes	44	Female	Nigeria	Ogun	Urban	Teaching Hospital/FMC	Consultant/Senior specialist	0-5	Often 75%	Rarely 25%	Sometimes 50%	Rarely 25%	Never 0%	Never 0%	Never 0%	Never 0%	Never 0%	Never 0%	No		No	Sometimes	0-2	Counselling/Psychotherapy, Referral to a psychiatrist	0	Neither agree nor disagree	Neither agree nor disagree	Neither agree nor disagree	Extremely confident 100%	Very confident 75%	Extremely confident 100%	Extremely confident 100%	Confident 50%	Not confident 0%	Confident 50%	Fairly confident 25%	Very confident 75%	No	No	Yes	Yes	Yes	No	No
Yes	60	Female	Nigeria	Edo	Rural	Teaching Hospital/FMC	Consultant/Senior specialist	16-20	Rarely 25%	Never 0%	Rarely 25%	Rarely 25%	Never 0%	Rarely 25%	Never 0%	Never 0%	Never 0%	Rarely 25%	Yes	Workshops	No	Rarely	0-5	Referral to a psychiatrist	1	Neither agree nor disagree	Neither agree nor disagree	Neither agree nor disagree	Fairly confident 25%	Fairly confident 25%	Fairly confident 25%	Fairly confident 25%	Fairly confident 25%	Fairly confident 25%	Fairly confident 25%	Fairly confident 25%	Fairly confident 25%	No	No	No	No	No	No	No
Yes	29	Female	Nigeria	Edo	Rural	Teaching Hospital/FMC	Resident	0-5	Rarely 25%	Never 0%	Sometimes 50%	Sometimes 50%	Rarely 25%	Sometimes 50%	Never 0%	Never 0%	Never 0%	Rarely 25%	Yes	Seminar	Yes	Sometimes	3	Counselling/Psychotherapy, Pharmacotherapy, Referral to a psychiatrist	7	Agree	Agree	Neither agree nor disagree	Confident 50%	Confident 50%	Confident 50%	Confident 50%	Fairly confident 25%	Fairly confident 25%	Not confident 0%	Not confident 0%	Fairly confident 25%	No	No	Yes	Yes	Yes	No	No
Yes	43	Female	Nigeria	Edo	Rural	Teaching Hospital/FMC	Consultant/Senior specialist	11-15	Often 75%	Rarely 25%	Often 75%	Always 100%	Sometimes 50%	Often 75%	Often 75%	Often 75%	Rarely 25%	Always 100%	Yes	Workshops	Yes	Often	2	Counselling/Psychotherapy, Pharmacotherapy, Referral to a psychiatrist	3	Agree	Agree	Strongly agree	Very confident 75%	Very confident 75%	Very confident 75%	Very confident 75%	Very confident 75%	Very confident 75%	Very confident 75%	Very confident 75%	Very confident 75%	No	No	Yes	No	No	No	No
Yes	32	Male	Nigeria	Edo	Rural	Teaching Hospital/FMC	Resident	0-5	Sometimes 50%	Never 0%	Sometimes 50%	Often 75%	Rarely 25%	Rarely 25%	Rarely 25%	Rarely 25%	Never 0%	Rarely 25%	No		Yes	Rarely	0-5	Referral to a psychiatrist	1	Strongly agree	Agree	Agree	Confident 50%	Fairly confident 25%	Fairly confident 25%	Fairly confident 25%	Confident 50%	Fairly confident 25%	Not confident 0%	Not confident 0%	Very confident 75%	No	No	Yes	No	Yes	No	Yes
Yes	33	Female	Nigeria	Edo	Rural	Teaching Hospital/FMC	Resident	0-5	Sometimes 50%	Rarely 25%	Sometimes 50%	Sometimes 50%	Rarely 25%	Rarely 25%	Rarely 25%	Never 0%	Never 0%	Always 100%	No		Yes	Sometimes	2	Referral to a psychiatrist	0				Fairly confident 25%	Not confident 0%	Confident 50%	Fairly confident 25%	Fairly confident 25%	Not confident 0%	Not confident 0%	Fairly confident 25%	Fairly confident 25%	No	Yes	Yes	Yes	Yes	No	Yes
Yes	36	Male	Nigeria	Edo	Rural	Teaching Hospital/FMC	Resident	6-10	Rarely 25%	Never 0%	Sometimes 50%	Sometimes 50%	Sometimes 50%	Sometimes 50%	Rarely 25%	Sometimes 50%	Rarely 25%	Rarely 25%	No		Yes	Sometimes	0-5	Counselling/Psychotherapy, Referral to a psychiatrist	0	Neither agree nor disagree	Neither agree nor disagree	Neither agree nor disagree	Extremely confident 100%	Extremely confident 100%	Extremely confident 100%	Extremely confident 100%	Extremely confident 100%	Extremely confident 100%	Extremely confident 100%	Extremely confident 100%	Extremely confident 100%	No	No	No	No	No	No	No
Yes	30	Female	Nigeria	Edo	Rural	Teaching Hospital/FMC	Resident	0-5	Rarely 25%	Never 0%	Rarely 25%	Sometimes 50%	Rarely 25%	Rarely 25%	Rarely 25%	Never 0%	Never 0%	Never 0%	No		Yes	Often	2	Counselling/Psychotherapy, Pharmacotherapy, Referral to a psychiatrist	1	Agree	Neither agree nor disagree	Neither agree nor disagree	Fairly confident 25%	Not confident 0%	Not confident 0%	Not confident 0%	Fairly confident 25%	Fairly confident 25%	Not confident 0%	Not confident 0%	Not confident 0%	Yes	No	Yes	No	Yes	No	Yes
Yes	40	Male	Nigeria	Zamfara	Urban	Teaching Hospital/FMC	Resident	6-10	Sometimes 50%	Rarely 25%	Rarely 25%	Never 0%	Rarely 25%	Rarely 25%	Never 0%	Rarely 25%	Never 0%	Rarely 25%	No		Yes	Sometimes	0-1	Referral to a psychiatrist	0				Fairly confident 25%	Fairly confident 25%	Fairly confident 25%	Fairly confident 25%	Fairly confident 25%	Fairly confident 25%	Not confident 0%	Fairly confident 25%	Fairly confident 25%	No	No	Yes	Yes	Yes	No	Yes
Yes	49	Male	Ghana	Ashanti	Urban	General Hospital/District Hospital	Senior resident/specialist	>20	Sometimes 50%	Never 0%	Rarely 25%	Sometimes 50%	Sometimes 50%	Sometimes 50%	Sometimes 50%	Sometimes 50%	Rarely 25%	Sometimes 50%	No		Yes	Sometimes	1	Counselling/Psychotherapy, Pharmacotherapy, Referral to a psychiatrist	0				Confident 50%	Fairly confident 25%	Confident 50%, Very confident 75%	Fairly confident 25%	Fairly confident 25%	Fairly confident 25%	Fairly confident 25%	Fairly confident 25%	Fairly confident 25%	Yes	Yes	Yes	Yes	Yes	No	Yes
Yes	56	Male	Ghana	Ashanti	Urban	General Hospital/District Hospital	Senior resident/specialist	>20	Rarely 25%	Never 0%	Sometimes 50%	Sometimes 50%	Never 0%	Rarely 25%	Rarely 25%	Rarely 25%	Never 0%	Rarely 25%	No		Yes	Often	2	Counselling/Psychotherapy, Pharmacotherapy	2	Strongly agree	Stongly agree	Strongly agree	Confident 50%	Confident 50%	Confident 50%	Confident 50%	Confident 50%	Confident 50%	Confident 50%	Confident 50%	Confident 50%	No	No	Yes	Yes	Yes	No	No
Yes	42	Female	Ghana	Ashanti	Rural	General Hospital/District Hospital	Senior resident/specialist	11-15	Rarely 25%	Rarely 25%	Rarely 25%	Often 75%	Sometimes 50%	Often 75%	Sometimes 50%	Often 75%	Rarely 25%	Sometimes 50%	No		No	Sometimes	1	Referral to a psychiatrist	0				Very confident 75%	Fairly confident 25%	Fairly confident 25%	Fairly confident 25%	Fairly confident 25%	Fairly confident 25%	Confident 50%	Fairly confident 25%	Very confident 75%	Yes	Yes	Yes	Yes	Yes	Yes	Yes
Yes	36	Female	Ghana	Ashanti	Rural	General Hospital/District Hospital	Resident	6-10	Rarely 25%	Never 0%	Never 0%	Rarely 25%	Rarely 25%	Rarely 25%	Rarely 25%	Rarely 25%	Never 0%	Rarely 25%	No	Workshops	Yes	Rarely	1	Referral to a psychiatrist	1	Agree	Disagree	Agree	Fairly confident 25%	Fairly confident 25%	Not confident 0%	Not confident 0%	Not confident 0%	Not confident 0%	Not confident 0%	Not confident 0%	Not confident 0%	Yes	No	Yes	Yes	No	Yes	Yes
Yes	43	Male	Ghana	Ashanti	Urban	Teaching Hospital/FMC	Medical Officer	11-15	Rarely 25%	Rarely 25%	Rarely 25%	Rarely 25%	Rarely 25%	Rarely 25%	Rarely 25%	Rarely 25%	Rarely 25%	Rarely 25%	Yes	Workshops	Yes	Sometimes	10	Counselling/Psychotherapy, Pharmacotherapy, Referral to a psychiatrist	6	Strongly agree	Agree	Strongly agree	Extremely confident 100%	Confident 50%	Extremely confident 100%	Confident 50%	Very confident 75%	Confident 50%	Extremely confident 100%	Extremely confident 100%	Extremely confident 100%	Yes	No	Yes	Yes	Yes	No	No
Yes	41	Male	Ghana	Central region	Urban	Teaching Hospital/FMC	Resident	6-10	Sometimes 50%	Never 0%	Sometimes 50%	Often 75%	Rarely 25%	Often 75%	Rarely 25%	Sometimes 50%	Never 0%	Sometimes 50%	Yes	Online	Yes	Sometimes	2	Counselling/Psychotherapy	2	Agree	Agree	Agree	Confident 50%	Confident 50%	Confident 50%	Confident 50%	Confident 50%	Confident 50%	Confident 50%	Confident 50%	Confident 50%	No	No	Yes	No	No	Yes	No
Yes	41	Female	Ghana	Greater Accra	Urban	General Hospital/District Hospital	Resident	11-15	Never 0%	Rarely 25%	Rarely 25%	Sometimes 50%	Never 0%	Sometimes 50%	Never 0%	Rarely 25%	Never 0%	Rarely 25%	Yes	Part of residency requirements	Yes	Sometimes	1	Referral to a psychiatrist	0	Agree	Agree	Agree	Confident 50%	Fairly confident 25%	Confident 50%	Fairly confident 25%	Fairly confident 25%	Not confident 0%	Not confident 0%	Fairly confident 25%	Very confident 75%	Yes	Yes	Yes	Yes	Yes	No	Yes
Yes	32	Male	Ghana	Greater Accra	Urban	Private/Mission Hospital	Resident	6-10	Sometimes 50%	Rarely 25%	Rarely 25%	Often 75%	Rarely 25%	Often 75%	Sometimes 50%	Never 0%	Rarely 25%	Often 75%	No		Yes	Often	0-1	Counselling/Psychotherapy, Referral to a psychiatrist	1	Agree	Neither agree nor disagree	Neither agree nor disagree	Very confident 75%	Confident 50%	Fairly confident 25%	Not confident 0%	Confident 50%	Fairly confident 25%	Confident 50%	Confident 50%	Not confident 0%	Yes	Yes	Yes	No	Yes	Yes	No
Yes	41	Female	Ghana	Ashanti Region	Rural	General Hospital/District Hospital	Senior resident/specialist	11-15	Rarely 25%	Rarely 25%	Never 0%	Sometimes 50%	Rarely 25%	Rarely 25%	Sometimes 50%	Sometimes 50%	Never 0%	Sometimes 50%	No		Yes	Sometimes	0-2	Counselling/Psychotherapy, Pharmacotherapy, Referral to a psychiatrist	1	Neither agree nor disagree	Neither agree nor disagree	Neither agree nor disagree	Confident 50%	Fairly confident 25%	Fairly confident 25%	Not confident 0%	Fairly confident 25%	Not confident 0%	Fairly confident 25%	Not confident 0%	Fairly confident 25%	Yes	Yes	No	Yes	Yes	No	Yes
Yes	57	Male	Ghana	Greater Accra	Urban	General Hospital/District Hospital	Senior resident/specialist	>20	Rarely 25%	Rarely 25%	Rarely 25%	Sometimes 50%	Sometimes 50%	Sometimes 50%	Rarely 25%	Rarely 25%	Rarely 25%	Sometimes 50%	Yes	Seminar	Yes	Sometimes	2	Counselling/Psychotherapy, Pharmacotherapy, Referral to a psychiatrist	1	Agree	Agree	Agree	Fairly confident 25%	Fairly confident 25%	Confident 50%	Confident 50%	Fairly confident 25%	Confident 50%	Fairly confident 25%	Confident 50%	Fairly confident 25%	Yes	Yes	No	No	No	No	No
Yes	31	Male	Ghana	Kumasi	Urban	Teaching Hospital/FMC	Medical Officer	6-10	Rarely 25%	Rarely 25%	Rarely 25%	Rarely 25%	Rarely 25%	Rarely 25%	Rarely 25%	Rarely 25%	Rarely 25%	Rarely 25%	No		Yes	Sometimes	1	Referral to a psychiatrist	0				Very confident 75%	Confident 50%	Confident 50%	Confident 50%	Confident 50%	Confident 50%	Fairly confident 25%	Fairly confident 25%	Fairly confident 25%	Yes	No	Yes	Yes	Yes	Yes	Yes
Yes	36	Female	Nigeria	Edo	Rural	Private/Mission Hospital	Senior resident/specialist	6-10	Rarely 25%	Rarely 25%	Rarely 25%	Rarely 25%	Rarely 25%	Rarely 25%	Rarely 25%	Rarely 25%	Rarely 25%	Rarely 25%	No		No	Sometimes	0	Pharmacotherapy	0				Fairly confident 25%	Fairly confident 25%	Fairly confident 25%	Fairly confident 25%	Fairly confident 25%	Fairly confident 25%	Fairly confident 25%	Fairly confident 25%	Fairly confident 25%	No	No	No	No	No	No	No
Yes	50	Male	Nigeria	Lagos	Urban	Teaching Hospital/FMC	Consultant/Senior specialist	11-15	Rarely 25%	Rarely 25%	Rarely 25%	Rarely 25%	Rarely 25%	Rarely 25%	Rarely 25%	Rarely 25%	Never 0%	Never 0%	Yes	Seminar	Yes	Sometimes	5	Pharmacotherapy, Referral to a psychiatrist	2	Strongly agree	Stongly agree	Agree	Fairly confident 25%	Not confident 0%	Fairly confident 25%	Fairly confident 25%	Fairly confident 25%	Fairly confident 25%	Not confident 0%	Fairly confident 25%	Fairly confident 25%	No	No	Yes	No	No	Yes	No
Yes	45	Female	Nigeria	Edo	Rural	General Hospital/District Hospital	Consultant/Senior specialist	6-10	Rarely 25%	Rarely 25%	Rarely 25%	Rarely 25%	Rarely 25%	Rarely 25%	Rarely 25%	Rarely 25%	Rarely 25%	Rarely 25%	Yes	Short courses	Yes	Rarely	3	Counselling/Psychotherapy	8	Strongly agree	Stongly agree	Strongly agree	Fairly confident 25%	Fairly confident 25%	Fairly confident 25%	Fairly confident 25%	Fairly confident 25%	Fairly confident 25%	Fairly confident 25%	Fairly confident 25%	Fairly confident 25%	Yes	No	No	No	Yes	No	No
Yes	54	Male	Nigeria	Edo	Rural	Teaching Hospital/FMC	Consultant/Senior specialist	>20	Sometimes 50%	Rarely 25%	Rarely 25%	Rarely 25%	Rarely 25%	Rarely 25%	Rarely 25%	Rarely 25%	Never 0%	Sometimes 50%	Yes	Short courses	Yes	Sometimes	2	Pharmacotherapy, Referral to a psychiatrist	1	Agree	Agree	Agree	Fairly confident 25%	Fairly confident 25%	Fairly confident 25%	Fairly confident 25%	Fairly confident 25%	Fairly confident 25%	Fairly confident 25%	Fairly confident 25%	Fairly confident 25%	Yes	No	Yes	No	Yes	No	No
Yes	50	Male	Nigeria	Rivers	Rural	Teaching Hospital/FMC	Senior resident/specialist	11-15	Rarely 25%	Rarely 25%	Rarely 25%	Rarely 25%	Rarely 25%	Rarely 25%	Rarely 25%	Rarely 25%	Never 0%	Rarely 25%	Yes	Seminar	Yes	Rarely	4	Pharmacotherapy	2	Strongly agree	Stongly agree	Strongly agree	Fairly confident 25%	Fairly confident 25%	Fairly confident 25%	Fairly confident 25%	Fairly confident 25%	Fairly confident 25%	Fairly confident 25%	Fairly confident 25%	Fairly confident 25%	No	No	No	No	No	No	No
Yes	56	Male	Nigeria	Imo	Rural	Teaching Hospital/FMC	Consultant/Senior specialist	16-20	Rarely 25%	Rarely 25%	Rarely 25%	Rarely 25%	Rarely 25%	Rarely 25%	Rarely 25%	Rarely 25%	Rarely 25%	Rarely 25%	Yes	Online	Yes	Rarely	7	Pharmacotherapy	2	Strongly agree	Stongly agree	Strongly agree	Fairly confident 25%	Fairly confident 25%	Fairly confident 25%	Fairly confident 25%	Fairly confident 25%	Fairly confident 25%	Fairly confident 25%	Fairly confident 25%	Fairly confident 25%	No	No	No	No	No	No	No
Yes	50	Female	Nigeria	Adamawa	Urban	General Hospital/District Hospital	Consultant/Senior specialist	16-20	Rarely 25%	Rarely 25%	Never 0%	Rarely 25%	Rarely 25%	Rarely 25%	Rarely 25%	Rarely 25%	Never 0%	Rarely 25%	Yes	Seminar	Yes	Rarely	3	Counselling/Psychotherapy	2	Agree	Agree	Agree	Fairly confident 25%	Fairly confident 25%	Fairly confident 25%	Fairly confident 25%	Fairly confident 25%	Fairly confident 25%	Fairly confident 25%	Fairly confident 25%	Fairly confident 25%	Yes	No	No	Yes	No	No	No
Yes	60	Male	Nigeria	Sokoto	Urban	Teaching Hospital/FMC	Consultant/Senior specialist	>20	Rarely 25%	Rarely 25%	Rarely 25%	Rarely 25%	Rarely 25%	Rarely 25%	Rarely 25%	Rarely 25%	Rarely 25%	Rarely 25%	Yes	Seminar	Yes	Rarely	1	Pharmacotherapy	7	Strongly agree	Stongly agree	Strongly agree	Fairly confident 25%	Fairly confident 25%	Fairly confident 25%	Fairly confident 25%	Fairly confident 25%	Fairly confident 25%	Fairly confident 25%	Fairly confident 25%	Fairly confident 25%	Yes	No	No	No	No	No	No
Yes	54	Female	Nigeria	Kaduna	Rural	Private/Mission Hospital	Consultant/Senior specialist	16-20	Rarely 25%	Rarely 25%	Rarely 25%	Rarely 25%	Rarely 25%	Rarely 25%	Rarely 25%	Rarely 25%	Never 0%	Rarely 25%	Yes	Online	Yes	Rarely	1	Counselling/Psychotherapy, Pharmacotherapy	1	Strongly agree	Stongly agree	Agree	Fairly confident 25%	Fairly confident 25%	Fairly confident 25%	Fairly confident 25%	Fairly confident 25%	Fairly confident 25%	Fairly confident 25%	Fairly confident 25%	Fairly confident 25%	No	No	No	No	No	No	No
Yes	54	Male	Nigeria	Delta	Urban	General Hospital/District Hospital	Consultant/Senior specialist	11-15	Rarely 25%	Rarely 25%	Rarely 25%	Rarely 25%	Rarely 25%	Rarely 25%	Never 0%	Rarely 25%	Never 0%	Rarely 25%	Yes	Short courses	Yes	Rarely	1	Counselling/Psychotherapy, Pharmacotherapy	1	Agree	Agree	Agree	Fairly confident 25%	Fairly confident 25%	Fairly confident 25%	Fairly confident 25%	Fairly confident 25%	Fairly confident 25%	Fairly confident 25%	Fairly confident 25%	Fairly confident 25%	No	No	No	No	No	No	No
Yes	50	Female	Nigeria	Rivers	Urban	Teaching Hospital/FMC	Consultant/Senior specialist	>20	Rarely 25%	Rarely 25%	Rarely 25%	Rarely 25%	Rarely 25%	Rarely 25%	Rarely 25%	Rarely 25%	Rarely 25%	Rarely 25%	Yes	Seminar	Yes	Rarely	1	Pharmacotherapy	2	Strongly agree	Stongly agree	Strongly agree	Fairly confident 25%	Fairly confident 25%	Fairly confident 25%	Fairly confident 25%	Fairly confident 25%	Fairly confident 25%	Fairly confident 25%	Fairly confident 25%	Fairly confident 25%	No	No	No	No	No	Yes	No
Yes	60	Male	Nigeria	Borno	Rural	General Hospital/District Hospital	Consultant/Senior specialist	16-20	Rarely 25%	Rarely 25%	Rarely 25%	Rarely 25%	Rarely 25%	Rarely 25%	Rarely 25%	Rarely 25%	Rarely 25%	Rarely 25%	Yes	Online	Yes	Sometimes	2	Pharmacotherapy	4	Strongly agree	Stongly agree	Strongly agree	Fairly confident 25%	Fairly confident 25%	Fairly confident 25%	Fairly confident 25%	Fairly confident 25%	Fairly confident 25%	Fairly confident 25%	Fairly confident 25%	Fairly confident 25%	Yes	No	No	No	Yes	No	No
Yes	46	Male	Nigeria	Edo	Urban	Private/Mission Hospital	Consultant/Senior specialist	11-15	Sometimes 50%	Sometimes 50%	Sometimes 50%	Sometimes 50%	Rarely 25%	Rarely 25%	Rarely 25%	Rarely 25%	Rarely 25%	Sometimes 50%	Yes	Seminar	Yes	Often	2	Counselling/Psychotherapy, Pharmacotherapy, Referral to a psychiatrist	3	Strongly disagree	Strongly disagree	Strongly disagree	Confident 50%	Confident 50%	Confident 50%	Confident 50%	Confident 50%	Confident 50%	Confident 50%	Confident 50%	Confident 50%	No	No	No	No	No	No	No
Yes	60	Male	Nigeria	Abia	Urban	Teaching Hospital/FMC	Consultant/Senior specialist	16-20	Rarely 25%	Rarely 25%	Rarely 25%	Rarely 25%	Rarely 25%	Rarely 25%	Rarely 25%	Rarely 25%	Rarely 25%	Rarely 25%	Yes	Seminar	Yes	Rarely	2	Pharmacotherapy	1	Strongly agree	Stongly agree	Strongly agree	Fairly confident 25%	Fairly confident 25%	Fairly confident 25%	Fairly confident 25%	Fairly confident 25%	Fairly confident 25%	Fairly confident 25%	Fairly confident 25%	Fairly confident 25%	Yes	No	Yes	Yes	No	No	No
Yes	50	Male	Nigeria	Bayelsa	Rural	General Hospital/District Hospital	Consultant/Senior specialist	16-20	Rarely 25%	Rarely 25%	Never 0%	Rarely 25%	Rarely 25%	Rarely 25%	Rarely 25%	Rarely 25%	Never 0%	Rarely 25%	Yes	Short courses	Yes	Rarely	2	Pharmacotherapy	3	Strongly agree	Stongly agree	Strongly agree	Fairly confident 25%	Fairly confident 25%	Fairly confident 25%	Fairly confident 25%	Fairly confident 25%	Fairly confident 25%	Fairly confident 25%	Fairly confident 25%	Fairly confident 25%	Yes	No	No	No	No	No	No
Yes	55	Male	Nigeria	Bauchi	Urban	Teaching Hospital/FMC	Consultant/Senior specialist	11-15	Rarely 25%	Rarely 25%	Rarely 25%	Rarely 25%	Rarely 25%	Rarely 25%	Rarely 25%	Rarely 25%	Rarely 25%	Rarely 25%	Yes	Short courses	Yes	Rarely	1	Counselling/Psychotherapy	2	Strongly agree	Stongly agree	Strongly agree	Fairly confident 25%	Fairly confident 25%	Fairly confident 25%	Fairly confident 25%	Fairly confident 25%	Fairly confident 25%	Fairly confident 25%	Fairly confident 25%	Fairly confident 25%	No	No	No	No	No	No	No
Yes	45	Female	Nigeria	Akwa Ibom	Rural	General Hospital/District Hospital	Senior resident/specialist	>20	Rarely 25%	Rarely 25%	Rarely 25%	Rarely 25%	Rarely 25%	Rarely 25%	Rarely 25%	Rarely 25%	Rarely 25%	Rarely 25%	Yes	Online	Yes	Rarely	2	Pharmacotherapy	2	Agree	Agree	Agree	Fairly confident 25%	Fairly confident 25%	Fairly confident 25%	Fairly confident 25%	Fairly confident 25%	Fairly confident 25%	Fairly confident 25%	Fairly confident 25%	Not confident 0%	Yes	No	No	No	No	No	No
Yes	60	Male	Nigeria	Ebonyi	Urban	Teaching Hospital/FMC	Senior resident/specialist	>20	Rarely 25%	Rarely 25%	Rarely 25%	Never 0%	Rarely 25%	Rarely 25%	Rarely 25%	Rarely 25%	Never 0%	Rarely 25%	Yes	Short courses	Yes	Sometimes	1	Pharmacotherapy	3	Agree	Agree	Agree	Fairly confident 25%	Fairly confident 25%	Fairly confident 25%	Fairly confident 25%	Fairly confident 25%	Fairly confident 25%	Fairly confident 25%	Fairly confident 25%	Not confident 0%	No	No	No	No	No	No	No
Yes	48	Male	Nigeria	Ekiti	Rural	General Hospital/District Hospital	Senior resident/specialist	>20	Rarely 25%	Rarely 25%	Rarely 25%	Rarely 25%	Rarely 25%	Rarely 25%	Rarely 25%	Rarely 25%	Rarely 25%	Rarely 25%	Yes	Short courses	Yes	Rarely	2	Pharmacotherapy	3	Strongly agree	Stongly agree	Strongly agree	Fairly confident 25%	Fairly confident 25%	Fairly confident 25%	Fairly confident 25%	Fairly confident 25%	Fairly confident 25%	Fairly confident 25%	Fairly confident 25%	Not confident 0%	No	No	No	No	No	No	No
Yes	61	Female	Nigeria	Benue	Urban	Teaching Hospital/FMC	Consultant/Senior specialist	>20	Rarely 25%	Rarely 25%	Rarely 25%	Rarely 25%	Rarely 25%	Rarely 25%	Rarely 25%	Rarely 25%	Rarely 25%	Rarely 25%	Yes	Online	Yes	Sometimes	2	Pharmacotherapy	4	Strongly agree	Stongly agree	Strongly agree	Fairly confident 25%	Fairly confident 25%	Fairly confident 25%	Fairly confident 25%	Fairly confident 25%	Fairly confident 25%	Fairly confident 25%	Fairly confident 25%	Fairly confident 25%	No	No	No	No	No	No	No
Yes	60	Male	Nigeria	Cross Rivers	Urban	Teaching Hospital/FMC	Consultant/Senior specialist	>20	Rarely 25%	Rarely 25%	Never 0%	Rarely 25%	Rarely 25%	Rarely 25%	Rarely 25%	Rarely 25%	Never 0%	Rarely 25%	Yes	Seminar	Yes	Rarely	1	Counselling/Psychotherapy	4	Agree	Agree	Agree	Fairly confident 25%	Fairly confident 25%	Fairly confident 25%	Fairly confident 25%	Fairly confident 25%	Fairly confident 25%	Fairly confident 25%	Fairly confident 25%	Fairly confident 25%	No	No	No	No	No	No	No
Yes	47	Male	Nigeria	Nasarawa	Urban	Private/Mission Hospital	Consultant/Senior specialist	>20	Never 0%	Rarely 25%	Rarely 25%	Rarely 25%	Rarely 25%	Rarely 25%	Rarely 25%	Rarely 25%	Rarely 25%	Rarely 25%	Yes	Online	Yes	Sometimes	1	Pharmacotherapy	2	Agree	Agree	Agree	Fairly confident 25%	Fairly confident 25%	Fairly confident 25%	Fairly confident 25%	Fairly confident 25%	Fairly confident 25%	Fairly confident 25%	Fairly confident 25%	Fairly confident 25%	No	No	No	No	No	No	No
Yes	65	Male	Nigeria	Edo	Urban	Teaching Hospital/FMC	Consultant/Senior specialist	>20	Rarely 25%	Rarely 25%	Rarely 25%	Rarely 25%	Rarely 25%	Rarely 25%	Rarely 25%	Rarely 25%	Rarely 25%	Rarely 25%	Yes	Seminar	Yes	Rarely	5	Counselling/Psychotherapy	3	Strongly agree	Stongly agree	Strongly agree	Fairly confident 25%	Fairly confident 25%	Fairly confident 25%	Fairly confident 25%	Fairly confident 25%	Fairly confident 25%	Fairly confident 25%	Fairly confident 25%	Fairly confident 25%	Yes	No	No	No	No	No	No
Yes	64	Male	Nigeria	Enugu	Rural	General Hospital/District Hospital	Senior resident/specialist	16-20	Rarely 25%	Rarely 25%	Rarely 25%	Rarely 25%	Rarely 25%	Rarely 25%	Rarely 25%	Rarely 25%	Never 0%	Never 0%	Yes	Short courses	Yes	Rarely	2	Pharmacotherapy	3	Strongly agree	Stongly agree	Strongly agree	Fairly confident 25%	Fairly confident 25%	Fairly confident 25%	Fairly confident 25%	Fairly confident 25%	Fairly confident 25%	Fairly confident 25%	Fairly confident 25%	Fairly confident 25%	No	No	No	No	No	No	No
Yes	57	Male	Nigeria	Ogun	Urban	Teaching Hospital/FMC	Consultant/Senior specialist	>20	Rarely 25%	Rarely 25%	Rarely 25%	Rarely 25%	Rarely 25%	Rarely 25%	Rarely 25%	Rarely 25%	Rarely 25%	Rarely 25%	Yes	Seminar	Yes	Rarely	2	Pharmacotherapy	3	Strongly agree	Stongly agree	Strongly agree	Fairly confident 25%	Fairly confident 25%	Fairly confident 25%	Fairly confident 25%	Fairly confident 25%	Fairly confident 25%	Fairly confident 25%	Fairly confident 25%	Fairly confident 25%	No	No	No	No	No	No	No
Yes	55	Female	Nigeria	Niger	Rural	General Hospital/District Hospital	Senior resident/specialist	>20	Rarely 25%	Rarely 25%	Rarely 25%	Rarely 25%	Rarely 25%	Rarely 25%	Rarely 25%	Rarely 25%	Never 0%	Rarely 25%	Yes	Workshops	Yes	Rarely	2	Pharmacotherapy	3	Agree	Agree	Agree	Fairly confident 25%	Fairly confident 25%	Fairly confident 25%	Fairly confident 25%	Fairly confident 25%	Fairly confident 25%	Fairly confident 25%	Fairly confident 25%	Fairly confident 25%	No	No	No	No	No	No	No
Yes	62	Female	Nigeria	Gombe	Urban	Teaching Hospital/FMC	Consultant/Senior specialist	>20	Rarely 25%	Never 0%	Rarely 25%	Never 0%	Rarely 25%	Rarely 25%	Rarely 25%	Rarely 25%	Never 0%	Rarely 25%	Yes	Short courses	Yes	Rarely	2	Pharmacotherapy	2	Strongly agree	Stongly agree	Strongly agree	Fairly confident 25%	Fairly confident 25%	Fairly confident 25%	Not confident 0%	Fairly confident 25%	Fairly confident 25%	Fairly confident 25%	Fairly confident 25%	Fairly confident 25%	Yes	No	No	No	No	No	No
Yes	50	Female	Nigeria	Jigawa	Rural	General Hospital/District Hospital	Consultant/Senior specialist	>20	Rarely 25%	Rarely 25%	Rarely 25%	Rarely 25%	Rarely 25%	Rarely 25%	Rarely 25%	Rarely 25%	Rarely 25%	Rarely 25%	Yes	Online	Yes	Rarely	2	Counselling/Psychotherapy	3	Strongly agree	Stongly agree	Agree	Fairly confident 25%	Fairly confident 25%	Fairly confident 25%	Fairly confident 25%	Fairly confident 25%	Fairly confident 25%	Fairly confident 25%	Fairly confident 25%	Fairly confident 25%	No	No	Yes	No	No	No	No
Yes	60	Male	Nigeria	Katsina	Urban	Teaching Hospital/FMC	Consultant/Senior specialist	>20	Rarely 25%	Rarely 25%	Rarely 25%	Rarely 25%	Rarely 25%	Rarely 25%	Rarely 25%	Rarely 25%	Rarely 25%	Rarely 25%	Yes	Seminar	Yes	Rarely	2	Pharmacotherapy	3	Strongly agree	Agree	Agree	Fairly confident 25%	Fairly confident 25%	Fairly confident 25%	Fairly confident 25%	Fairly confident 25%	Fairly confident 25%	Fairly confident 25%	Fairly confident 25%	Fairly confident 25%	Yes	No	No	No	No	No	No
Yes	59	Female	Nigeria	Kwara	Rural	General Hospital/District Hospital	Senior resident/specialist	>20	Rarely 25%	Rarely 25%	Rarely 25%	Rarely 25%	Rarely 25%	Rarely 25%	Rarely 25%	Rarely 25%	Rarely 25%	Rarely 25%	Yes	Short courses	Yes	Rarely	1	Counselling/Psychotherapy	4	Agree	Agree	Agree	Fairly confident 25%	Fairly confident 25%	Fairly confident 25%	Fairly confident 25%	Fairly confident 25%	Fairly confident 25%	Fairly confident 25%	Fairly confident 25%	Fairly confident 25%	No	No	No	No	No	No	No
Yes	57	Male	Nigeria	Kogi	Urban	Teaching Hospital/FMC	Consultant/Senior specialist	>20	Rarely 25%	Rarely 25%	Rarely 25%	Rarely 25%	Rarely 25%	Rarely 25%	Rarely 25%	Rarely 25%	Never 0%	Rarely 25%	Yes	Short courses	Yes	Rarely	2	Pharmacotherapy	2	Strongly agree	Stongly agree	Strongly agree	Fairly confident 25%	Fairly confident 25%	Fairly confident 25%	Fairly confident 25%	Fairly confident 25%	Fairly confident 25%	Fairly confident 25%	Fairly confident 25%	Fairly confident 25%	No	No	No	No	No	No	No
Yes	60	Male	Nigeria	Kogi	Urban	Teaching Hospital/FMC	Consultant/Senior specialist	>20	Rarely 25%	Rarely 25%	Rarely 25%	Rarely 25%	Rarely 25%	Rarely 25%	Rarely 25%	Rarely 25%	Rarely 25%	Rarely 25%	Yes	Short courses	Yes	Rarely	2	Pharmacotherapy	5	Strongly agree	Agree	Agree	Fairly confident 25%	Fairly confident 25%	Fairly confident 25%	Fairly confident 25%	Fairly confident 25%	Fairly confident 25%	Fairly confident 25%	Fairly confident 25%	Fairly confident 25%	No	No	No	No	No	No	No
Yes	54	Male	Nigeria	Kebbi	Rural	General Hospital/District Hospital	Consultant/Senior specialist	>20	Rarely 25%	Rarely 25%	Rarely 25%	Rarely 25%	Rarely 25%	Rarely 25%	Rarely 25%	Rarely 25%	Never 0%	Rarely 25%	Yes	Online	Yes	Rarely	2	Pharmacotherapy	2	Strongly agree	Stongly agree	Agree	Fairly confident 25%	Fairly confident 25%	Fairly confident 25%	Fairly confident 25%	Fairly confident 25%	Fairly confident 25%	Fairly confident 25%	Fairly confident 25%	Fairly confident 25%	No	No	No	No	No	No	No
Yes	56	Female	Nigeria	Ondo	Urban	General Hospital/District Hospital	Consultant/Senior specialist	>20	Rarely 25%	Rarely 25%	Rarely 25%	Rarely 25%	Rarely 25%	Rarely 25%	Rarely 25%	Rarely 25%	Rarely 25%	Rarely 25%	Yes	Seminar	Yes	Rarely	2	Pharmacotherapy	2	Agree	Agree	Strongly agree	Fairly confident 25%	Fairly confident 25%	Fairly confident 25%	Fairly confident 25%	Fairly confident 25%	Fairly confident 25%	Fairly confident 25%	Fairly confident 25%	Fairly confident 25%	No	No	No	No	No	No	No
Yes	53	Male	Nigeria	Edo	Urban	Teaching Hospital/FMC	Consultant/Senior specialist	>20	Rarely 25%	Rarely 25%	Rarely 25%	Rarely 25%	Rarely 25%	Rarely 25%	Rarely 25%	Rarely 25%	Never 0%	Rarely 25%	Yes	Workshops	Yes	Rarely	2	Pharmacotherapy	3	Agree	Agree	Agree	Fairly confident 25%	Fairly confident 25%	Fairly confident 25%	Fairly confident 25%	Fairly confident 25%	Fairly confident 25%	Fairly confident 25%	Fairly confident 25%	Fairly confident 25%	Yes	No	No	No	No	No	No
Yes	53	Male	Nigeria	Plateau	Rural	General Hospital/District Hospital	Consultant/Senior specialist	>20	Rarely 25%	Rarely 25%	Rarely 25%	Rarely 25%	Rarely 25%	Rarely 25%	Rarely 25%	Rarely 25%	Never 0%	Rarely 25%	Yes	Online	Yes	Rarely	2	Pharmacotherapy	3	Agree	Agree	Strongly agree	Fairly confident 25%	Fairly confident 25%	Fairly confident 25%	Fairly confident 25%	Fairly confident 25%	Fairly confident 25%	Fairly confident 25%	Fairly confident 25%	Fairly confident 25%	No	No	No	No	No	No	No
Yes	47	Female	Nigeria	Taraba	Rural	Private/Mission Hospital	Consultant/Senior specialist	>20	Rarely 25%	Rarely 25%	Rarely 25%	Rarely 25%	Rarely 25%	Rarely 25%	Rarely 25%	Rarely 25%	Rarely 25%	Rarely 25%	Yes	Online	Yes	Sometimes	3	Pharmacotherapy	3	Agree	Agree	Strongly agree	Fairly confident 25%	Fairly confident 25%	Fairly confident 25%	Fairly confident 25%	Fairly confident 25%	Fairly confident 25%	Fairly confident 25%	Fairly confident 25%	Fairly confident 25%	No	No	No	No	No	No	No
Yes	60	Male	Nigeria	Oyo	Urban	General Hospital/District Hospital	Consultant/Senior specialist	>20	Rarely 25%	Rarely 25%	Rarely 25%	Rarely 25%	Never 0%	Rarely 25%	Rarely 25%	Rarely 25%	Rarely 25%	Rarely 25%	Yes	Seminar	Yes	Rarely	3	Pharmacotherapy	3	Strongly agree	Agree	Strongly agree	Fairly confident 25%	Fairly confident 25%	Fairly confident 25%	Fairly confident 25%	Fairly confident 25%	Fairly confident 25%	Fairly confident 25%	Fairly confident 25%	Fairly confident 25%	No	No	No	No	No	No	No
Yes	61	Male	Nigeria	Lagos	Urban	Teaching Hospital/FMC	Consultant/Senior specialist	>20	Never 0%	Rarely 25%	Rarely 25%	Rarely 25%	Rarely 25%	Rarely 25%	Rarely 25%	Rarely 25%	Never 0%	Rarely 25%	Yes	Online	Yes	Rarely	2	Pharmacotherapy	3	Agree	Agree	Strongly agree	Fairly confident 25%	Fairly confident 25%	Fairly confident 25%	Fairly confident 25%	Fairly confident 25%	Fairly confident 25%	Fairly confident 25%	Fairly confident 25%	Fairly confident 25%	Yes	No	No	No	No	No	No
Yes	60	Female	Nigeria	Rivers	Urban	General Hospital/District Hospital	Consultant/Senior specialist	>20	Rarely 25%	Rarely 25%	Rarely 25%	Rarely 25%	Rarely 25%	Rarely 25%	Rarely 25%	Rarely 25%	Rarely 25%	Rarely 25%	Yes	Online	Yes	Rarely	3	Pharmacotherapy	4	Strongly agree	Stongly agree	Agree	Fairly confident 25%	Fairly confident 25%	Fairly confident 25%	Fairly confident 25%	Fairly confident 25%	Fairly confident 25%	Fairly confident 25%	Fairly confident 25%	Fairly confident 25%	No	No	No	No	No	No	No
Yes	50	Female	Nigeria	Yobe	Urban	Teaching Hospital/FMC	Consultant/Senior specialist	>20	Rarely 25%	Rarely 25%	Rarely 25%	Rarely 25%	Rarely 25%	Rarely 25%	Rarely 25%	Rarely 25%	Rarely 25%	Rarely 25%	Yes	Seminar	Yes	Rarely	2	Pharmacotherapy	3	Agree	Stongly agree	Strongly agree	Fairly confident 25%	Fairly confident 25%	Fairly confident 25%	Fairly confident 25%	Fairly confident 25%	Fairly confident 25%	Fairly confident 25%	Fairly confident 25%	Fairly confident 25%	No	No	No	No	No	No	No
Yes	48	Male	Nigeria	Edo	Urban	Private/Mission Hospital	Senior resident/specialist	>20	Rarely 25%	Rarely 25%	Rarely 25%	Never 0%	Rarely 25%	Rarely 25%	Rarely 25%	Rarely 25%	Never 0%	Rarely 25%	Yes	Seminar	Yes	Rarely	3	Pharmacotherapy	4	Agree	Agree	Strongly agree	Fairly confident 25%	Fairly confident 25%	Fairly confident 25%	Fairly confident 25%	Fairly confident 25%	Fairly confident 25%	Fairly confident 25%	Fairly confident 25%	Fairly confident 25%	No	No	No	No	No	No	No
Yes	60	Male	Nigeria	Anambra	Urban	Teaching Hospital/FMC	Consultant/Senior specialist	>20	Rarely 25%	Rarely 25%	Rarely 25%	Rarely 25%	Rarely 25%	Rarely 25%	Rarely 25%	Rarely 25%	Rarely 25%	Rarely 25%	Yes	Online	Yes	Rarely	4	Pharmacotherapy	3	Strongly agree	Stongly agree	Strongly agree	Fairly confident 25%	Fairly confident 25%	Fairly confident 25%	Fairly confident 25%	Fairly confident 25%	Fairly confident 25%	Fairly confident 25%	Fairly confident 25%	Fairly confident 25%	Yes	No	No	No	No	No	No
Yes	50	Female	Nigeria	Imo	Urban	Teaching Hospital/FMC	Consultant/Senior specialist	>20	Rarely 25%	Rarely 25%	Rarely 25%	Rarely 25%	Rarely 25%	Rarely 25%	Rarely 25%	Rarely 25%	Rarely 25%	Rarely 25%	Yes	Online	Yes	Rarely	3	Pharmacotherapy	2	Agree	Stongly agree	Strongly agree	Fairly confident 25%	Fairly confident 25%	Fairly confident 25%	Fairly confident 25%	Fairly confident 25%	Fairly confident 25%	Fairly confident 25%	Fairly confident 25%	Fairly confident 25%	Yes	No	No	No	No	No	No
Yes	51	Male	Nigeria	Edo	Rural	Private/Mission Hospital	Consultant/Senior specialist	16-20	Sometimes 50%	Sometimes 50%	Sometimes 50%	Sometimes 50%	Sometimes 50%	Sometimes 50%	Sometimes 50%	Sometimes 50%	Sometimes 50%	Sometimes 50%	No		Yes	Sometimes	1	Counselling/Psychotherapy, Pharmacotherapy, Referral to a psychiatrist	0				Confident 50%	Fairly confident 25%	Fairly confident 25%	Fairly confident 25%	Fairly confident 25%	Fairly confident 25%	Confident 50%	Fairly confident 25%	Confident 50%	No	Yes	Yes	Yes	Yes	Yes	No
Yes	42	Female	Ghana	Kumasi	Urban	Teaching Hospital/FMC	Senior resident/specialist	16-20	Sometimes 50%	Sometimes 50%	Sometimes 50%	Rarely 25%	Rarely 25%	Sometimes 50%	Rarely 25%	Rarely 25%	Never 0%	Rarely 25%	No	Workshops	Yes	Sometimes	1- 2	Counselling/Psychotherapy, Referral to a psychiatrist	1	Agree	Agree	Agree	Confident 50%	Fairly confident 25%	Fairly confident 25%	Fairly confident 25%	Fairly confident 25%	Fairly confident 25%	Fairly confident 25%	Fairly confident 25%	Confident 50%	No	No	Yes	Yes	Yes	No	Yes
Yes	37	Female	Ghana	Kumasi	Urban	Teaching Hospital/FMC	Resident	11-15	Never 0%	Rarely 25%	Rarely 25%	Rarely 25%	Never 0%	Never 0%	Never 0%	Rarely 25%	Rarely 25%	Rarely 25%	Yes	Online	Yes	Sometimes	2	Referral to a psychiatrist	1	Agree	Strongly disagree	Strongly disagree	Confident 50%	Confident 50%	Confident 50%	Confident 50%	Fairly confident 25%	Fairly confident 25%	Fairly confident 25%	Fairly confident 25%	Confident 50%	Yes	Yes	Yes	Yes	No	No	No
Yes	37	Male	Ghana	Greater Accra	Urban	General Hospital/District Hospital	Senior resident/specialist	6-10	Sometimes 50%	Rarely 25%	Sometimes 50%	Sometimes 50%	Sometimes 50%	Rarely 25%	Rarely 25%	Rarely 25%	Rarely 25%	Sometimes 50%	Yes	Continuous professional studies	Yes	Sometimes	1	Counselling/Psychotherapy	2	Agree	Agree	Agree	Very confident 75%	Confident 50%	Confident 50%	Confident 50%	Confident 50%	Confident 50%	Confident 50%	Confident 50%	Confident 50%	Yes	Yes	Yes	Yes	Yes	Yes	Yes
Yes	34	Female	Ghana	Ho	Urban	General Hospital/District Hospital	Senior resident/specialist	6-10	Sometimes 50%	Sometimes 50%	Sometimes 50%	Often 75%	Sometimes 50%	Sometimes 50%	Sometimes 50%	Sometimes 50%	Sometimes 50%	Often 75%	Yes	Residency training	Yes	Often	5	Counselling/Psychotherapy, Pharmacotherapy, Referral to a psychiatrist	3	Agree	Agree	Agree	Extremely confident 100%	Extremely confident 100%	Extremely confident 100%	Extremely confident 100%	Very confident 75%	Very confident 75%	Extremely confident 100%	Extremely confident 100%	Extremely confident 100%	Yes	Yes	Yes	No	Yes	Yes	No
Yes	42	Male	Ghana	Ashanti	Rural	General Hospital/District Hospital	Senior resident/specialist	11-15	Rarely 25%	Sometimes 50%	Sometimes 50%	Rarely 25%	Rarely 25%	Rarely 25%	Rarely 25%	Sometimes 50%	Never 0%	Often 75%	No		Yes	Sometimes	1	Referral to a psychiatrist	0				Very confident 75%	Confident 50%	Confident 50%	Confident 50%	Confident 50%	Confident 50%	Fairly confident 25%	Very confident 75%	Extremely confident 100%	No	No	No	Yes	Yes	Yes	Yes
Yes	39	Female	Ghana	Eastern Region	Urban	Regional Hospital	Senior resident/specialist	11-15	Rarely 25%	Rarely 25%	Sometimes 50%	Sometimes 50%	Rarely 25%	Sometimes 50%	Rarely 25%	Rarely 25%	Rarely 25%	Sometimes 50%	No		Yes	Rarely	1	Referral to a psychiatrist	1	Agree	Agree	Agree	Confident 50%	Confident 50%	Confident 50%	Fairly confident 25%	Confident 50%	Fairly confident 25%	Fairly confident 25%	Confident 50%	Confident 50%	No	Yes	No	No	No	Yes	Yes
Yes	35	Female	Ghana	Greater Accra	Urban	Teaching Hospital/FMC	Senior resident/specialist	6-10	Sometimes 50%	Rarely 25%	Sometimes 50%	Sometimes 50%	Sometimes 50%	Sometimes 50%	Rarely 25%	Sometimes 50%	Rarely 25%	Sometimes 50%	No		Yes	Sometimes	1	Counselling/Psychotherapy, Pharmacotherapy, Referral to a psychiatrist	2	Neither agree nor disagree	Neither agree nor disagree	Neither agree nor disagree	Confident 50%	Confident 50%	Confident 50%	Confident 50%	Confident 50%	Confident 50%	Confident 50%	Confident 50%	Confident 50%	Yes	Yes	No	Yes	No	No	No
Yes	51	Male	Nigeria	Plateau	Urban	Teaching Hospital/FMC	Consultant/Senior specialist	>20	Sometimes 50%	Rarely 25%	Often 75%	Sometimes 50%	Rarely 25%	Sometimes 50%	Sometimes 50%	Rarely 25%	Rarely 25%	Often 75%	No		Yes	Sometimes	2	Counselling/Psychotherapy, Pharmacotherapy, Referral to a psychiatrist	2	Agree	Neither agree nor disagree	Strongly agree	Very confident 75%	Very confident 75%	Very confident 75%	Confident 50%	Not confident 0%	Not confident 0%	Fairly confident 25%	Confident 50%	Confident 50%	Yes	Yes	Yes	Yes	No	No	No
Yes	40	Female	Nigeria	Katsina	Urban	Teaching Hospital/FMC	Consultant/Senior specialist	11-15	Sometimes 50%	Rarely 25%	Rarely 25%	Rarely 25%	Rarely 25%	Rarely 25%	Sometimes 50%	Rarely 25%	Rarely 25%	Rarely 25%	Yes	Short courses	Yes	Sometimes	10	Counselling/Psychotherapy	0	Agree	Disagree	Disagree	Confident 50%	Confident 50%	Confident 50%	Confident 50%	Confident 50%	Confident 50%	Confident 50%	Confident 50%	Confident 50%	No	Yes	Yes	No	No	No	No
Yes	38	Female	Nigeria	Ebonyi	Urban	Teaching Hospital/FMC	Consultant/Senior specialist	11-15	Sometimes 50%	Sometimes 50%	Sometimes 50%	Sometimes 50%	Rarely 25%, Sometimes 50%	Rarely 25%	Rarely 25%	Rarely 25%	Rarely 25%	Rarely 25%	Yes	Short courses	Yes	Sometimes	1-5	Counselling/Psychotherapy, Referral to a psychiatrist	0	Neither agree nor disagree	Neither agree nor disagree	Neither agree nor disagree	Fairly confident 25%	Fairly confident 25%	Fairly confident 25%	Fairly confident 25%	Fairly confident 25%	Fairly confident 25%	Not confident 0%	Fairly confident 25%	Fairly confident 25%	Yes	Yes	Yes	No	Yes	No	Yes, No
Yes	47	Male	Nigeria	Edo	Rural	General Hospital/District Hospital	Consultant/Senior specialist	16-20	Often 75%	Sometimes 50%	Often 75%	Often 75%	Sometimes 50%	Sometimes 50%	Sometimes 50%	Rarely 25%	Rarely 25%	Sometimes 50%	No		Yes	Often	2	Counselling/Psychotherapy	0				Fairly confident 25%	Not confident 0%	Fairly confident 25%	Fairly confident 25%	Fairly confident 25%	Not confident 0%	Not confident 0%	Fairly confident 25%	Fairly confident 25%	Yes	No	Yes	No	Yes	Yes	Yes
Yes	41	Female	Nigeria	Niger	Urban	Teaching Hospital/FMC	Senior resident/specialist	6-10	Rarely 25%	Never 0%	Rarely 25%	Rarely 25%	Never 0%	Rarely 25%	Never 0%	Never 0%	Never 0%	Sometimes 50%	No		Yes	Sometimes	2	Pharmacotherapy	0				Fairly confident 25%	Fairly confident 25%	Fairly confident 25%	Fairly confident 25%	Fairly confident 25%	Not confident 0%	Not confident 0%	Fairly confident 25%	Fairly confident 25%	Yes	Yes	Yes	Yes	No	No	Yes
Yes	32	Male	Nigeria	Katsina	Urban	Teaching Hospital/FMC	Resident	6-10	Sometimes 50%	Never 0%	Sometimes 50%	Rarely 25%	Rarely 25%	Sometimes 50%	Sometimes 50%	Rarely 25%	Rarely 25%	Sometimes 50%	No		Yes	Sometimes	5	Pharmacotherapy, Referral to a psychiatrist	1	Agree	Agree	Agree	Confident 50%	Confident 50%	Confident 50%	Confident 50%	Fairly confident 25%	Fairly confident 25%	Fairly confident 25%	Confident 50%	Fairly confident 25%	Yes	Yes	Yes	Yes	Yes	Yes	Yes
Yes	36	Male	Nigeria	Katsina	Urban	Teaching Hospital/FMC	Resident	0-5	Rarely 25%	Never 0%, Sometimes 50%	Rarely 25%	Sometimes 50%	Rarely 25%	Rarely 25%, Sometimes 50%	Rarely 25%	Never 0%	Sometimes 50%	Sometimes 50%	No		Yes	Rarely	1	Counselling/Psychotherapy	0	Agree	Stongly agree	Strongly agree	Extremely confident 100%	Extremely confident 100%	Extremely confident 100%	Confident 50%	Very confident 75%, Extremely confident 100%	Extremely confident 100%	Extremely confident 100%	Very confident 75%	Very confident 75%	No	No	Yes	Yes	Yes	No	No
Yes	36	Female	Nigeria	Lagos	Urban	General Hospital/District Hospital	Resident	6-10	Rarely 25%	Rarely 25%	Rarely 25%	Rarely 25%	Rarely 25%	Rarely 25%	Rarely 25%	Rarely 25%	Rarely 25%	Rarely 25%	Yes	Posting	Yes	Rarely	0	Referral to a psychiatrist	1	Agree	Agree	Strongly agree	Fairly confident 25%	Fairly confident 25%	Fairly confident 25%	Fairly confident 25%	Fairly confident 25%	Fairly confident 25%	Fairly confident 25%	Fairly confident 25%	Fairly confident 25%	Yes	No	Yes	Yes	No	No	Yes
Yes	36	Female	Nigeria	Katsina	Urban	Teaching Hospital/FMC	Resident	0-5	Rarely 25%	Rarely 25%	Sometimes 50%	Often 75%	Sometimes 50%	Rarely 25%	Rarely 25%	Rarely 25%	Rarely 25%	Rarely 25%	No		Yes	Sometimes	10	Counselling/Psychotherapy	5	Strongly agree	Stongly agree	Strongly agree	Very confident 75%	Confident 50%	Very confident 75%	Confident 50%	Confident 50%	Fairly confident 25%	Confident 50%	Very confident 75%	Confident 50%	Yes	No	Yes	Yes	Yes	No	Yes
Yes	39	Female	Nigeria	Katsina	Urban	Teaching Hospital/FMC	Resident	0-5	Sometimes 50%	Never 0%	Sometimes 50%	Often 75%	Sometimes 50%	Sometimes 50%	Often 75%	Sometimes 50%	Sometimes 50%	Often 75%	No		Yes	Sometimes	0	Referral to a psychiatrist	1	Strongly agree	Stongly agree	Strongly agree	Very confident 75%	Confident 50%	Very confident 75%	Confident 50%	Very confident 75%	Confident 50%	Very confident 75%	Very confident 75%	Very confident 75%	Yes	Yes	Yes	Yes	Yes	No	No
Yes	43	Male	Nigeria	Kogi	Urban	Teaching Hospital/FMC	Resident	6-10	Sometimes 50%	Rarely 25%	Rarely 25%	Sometimes 50%	Rarely 25%	Rarely 25%	Rarely 25%	Rarely 25%	Rarely 25%	Rarely 25%	No		Yes	Sometimes	3-5	Counselling/Psychotherapy	2	Agree	Agree	Agree	Confident 50%	Confident 50%	Confident 50%	Confident 50%	Confident 50%	Confident 50%	Confident 50%	Confident 50%	Confident 50%	Yes	No	Yes	Yes	Yes	Yes	Yes
Yes	37	Male	Nigeria	Katsina	Urban	Teaching Hospital/FMC	Senior resident/specialist	6-10	Sometimes 50%	Sometimes 50%	Often 75%	Sometimes 50%	Rarely 25%	Sometimes 50%	Sometimes 50%	Rarely 25%	Often 75%	Often 75%	No		Yes	Sometimes	1	Counselling/Psychotherapy, Pharmacotherapy	0				Confident 50%	Fairly confident 25%	Very confident 75%	Very confident 75%	Fairly confident 25%	Fairly confident 25%	Fairly confident 25%	Confident 50%	Very confident 75%	Yes	Yes	Yes	Yes	Yes	Yes	Yes
Yes	39	Female	Nigeria	Lagos	Urban	General Hospital/District Hospital	Resident	11-15	Rarely 25%	Rarely 25%	Rarely 25%	Sometimes 50%	Rarely 25%	Sometimes 50%	Sometimes 50%	Rarely 25%	Rarely 25%	Often 75%	No		No	Sometimes	1	Referral to a psychiatrist	0				Confident 50%	Not confident 0%	Confident 50%	Fairly confident 25%	Fairly confident 25%	Fairly confident 25%	Fairly confident 25%	Fairly confident 25%	Not confident 0%	Yes	Yes	Yes	Yes	Yes	Yes	Yes
Yes	40	Male	Nigeria	Lagos	Urban	Private/Mission Hospital	Consultant/Senior specialist	11-15	Rarely 25%	Rarely 25%	Sometimes 50%	Sometimes 50%	Rarely 25%	Rarely 25%	Rarely 25%	Rarely 25%	Rarely 25%	Rarely 25%	Yes	Seminar	Yes	Sometimes	4	Counselling/Psychotherapy, Pharmacotherapy, Referral to a psychiatrist	2	Agree	Neither agree nor disagree	Agree	Confident 50%	Confident 50%	Confident 50%	Confident 50%	Confident 50%	Confident 50%	Confident 50%	Confident 50%	Confident 50%	Yes	Yes	Yes	Yes	Yes	Yes	Yes
Yes	38	Male	Nigeria	Plateau	Urban	Teaching Hospital/FMC	Senior resident/specialist	11-15	Rarely 25%	Rarely 25%	Rarely 25%	Sometimes 50%	Never 0%	Rarely 25%	Never 0%	Never 0%	Rarely 25%	Rarely 25%	No		Yes	Often	1	Counselling/Psychotherapy, Pharmacotherapy, Referral to a psychiatrist	0				Extremely confident 100%	Extremely confident 100%	Extremely confident 100%	Extremely confident 100%	Very confident 75%	Confident 50%	Very confident 75%	Very confident 75%	Very confident 75%	Yes	Yes	Yes	No	No	No	Yes
Yes	35	Female	Nigeria	Nasarawa	Rural	Teaching Hospital/FMC	Senior resident/specialist	6-10	Rarely 25%	Rarely 25%	Never 0%	Sometimes 50%	Never 0%	Rarely 25%	Rarely 25%	Rarely 25%	Rarely 25%	Sometimes 50%	No		Yes	Sometimes	8	Counselling/Psychotherapy, Referral to a psychiatrist	0				Fairly confident 25%	Fairly confident 25%	Fairly confident 25%	Fairly confident 25%	Not confident 0%	Not confident 0%	Not confident 0%	Fairly confident 25%	Fairly confident 25%	Yes	No	No	Yes	Yes	No	Yes
Yes	41	Male	Nigeria	Bauchi	Urban	Teaching Hospital/FMC	Consultant/Senior specialist	11-15	Rarely 25%	Sometimes 50%	Sometimes 50%	Sometimes 50%	Sometimes 50%	Sometimes 50%	Never 0%	Rarely 25%	Rarely 25%	Sometimes 50%	No		Yes	Sometimes	2	Counselling/Psychotherapy, Pharmacotherapy	0	Agree	Strongly disagree	Strongly disagree	Confident 50%	Confident 50%	Confident 50%	Confident 50%	Confident 50%	Confident 50%	Confident 50%	Confident 50%	Confident 50%	Yes	Yes	Yes	Yes	Yes	Yes	Yes
Yes	36	Male	Nigeria	Plateau	Urban	Teaching Hospital/FMC	Senior resident/specialist	11-15	Rarely 25%	Never 0%	Rarely 25%	Rarely 25%	Never 0%	Never 0%	Never 0%	Never 0%	Never 0%	Sometimes 50%	No		Yes	Sometimes	2	Pharmacotherapy, Referral to a psychiatrist	0				Fairly confident 25%, Confident 50%	Fairly confident 25%	Fairly confident 25%	Fairly confident 25%	Fairly confident 25%	Fairly confident 25%	Fairly confident 25%	Fairly confident 25%	Fairly confident 25%	No	No	No	Yes	Yes	Yes	Yes
Yes	40	Female	Nigeria	Lagos	Urban	General Hospital/District Hospital	Senior resident/specialist	16-20	Sometimes 50%	Sometimes 50%	Sometimes 50%	Often 75%	Rarely 25%	Sometimes 50%	Sometimes 50%	Rarely 25%	Sometimes 50%	Sometimes 50%	No		Yes	Sometimes	1	Counselling/Psychotherapy, Referral to a psychiatrist	0				Very confident 75%	Very confident 75%	Very confident 75%	Very confident 75%	Confident 50%	Confident 50%	Very confident 75%	Very confident 75%	Very confident 75%	No	No	Yes	No	No	Yes	Yes
Yes	39	Male	Nigeria	Benue	Urban	Teaching Hospital/FMC	Senior resident/specialist	11-15	Sometimes 50%	Rarely 25%	Rarely 25%	Sometimes 50%, Often 75%	Rarely 25%	Sometimes 50%	Rarely 25%	Rarely 25%	Sometimes 50%	Often 75%	Yes	Seminar	Yes	Often	1-2	Counselling/Psychotherapy, Pharmacotherapy, Referral to a psychiatrist	1	Agree	Neither agree nor disagree	Agree	Very confident 75%	Very confident 75%	Very confident 75%	Very confident 75%	Confident 50%	Fairly confident 25%	Not confident 0%	Very confident 75%	Fairly confident 25%	Yes	Yes	Yes	Yes	No	No	No
Yes	37	Female	Nigeria	Katsina	Urban	Teaching Hospital/FMC	Resident	11-15	Rarely 25%	Rarely 25%	Rarely 25%	Rarely 25%, Often 75%	Never 0%	Rarely 25%	Rarely 25%	Rarely 25%	Rarely 25%	Rarely 25%	Yes	Posting	Yes	Sometimes	0-1	Counselling/Psychotherapy	0				Confident 50%	Fairly confident 25%	Confident 50%	Confident 50%	Fairly confident 25%	Fairly confident 25%	Fairly confident 25%	Confident 50%	Fairly confident 25%	Yes	Yes	Yes	No	No	Yes	Yes
Yes	40	Male	Nigeria	Sokoto	Urban	Teaching Hospital/FMC	Medical Officer	11-15	Rarely 25%	Never 0%	Never 0%	Never 0%	Never 0%	Never 0%	Never 0%	Never 0%	Never 0%	Rarely 25%	No		No	Rarely	0	Referral to a psychiatrist	0				Fairly confident 25%	Not confident 0%	Not confident 0%	Not confident 0%	Not confident 0%	Not confident 0%	Not confident 0%	Not confident 0%	Not confident 0%	No	No	No	No	No	No	Yes
Yes	40	Male	Nigeria	Kano	Urban	Nasarawa	Resident	6-10	Rarely 25%	Rarely 25%	Rarely 25%	Rarely 25%	Rarely 25%	Rarely 25%	Rarely 25%	Rarely 25%	Rarely 25%	Sometimes 50%	No		Yes	Rarely	2	Referral to a psychiatrist	0				Confident 50%	Confident 50%	Confident 50%	Confident 50%	Confident 50%	Confident 50%	Confident 50%	Confident 50%	Confident 50%	Yes	Yes	Yes	Yes	Yes	Yes	Yes
Yes	36	Male	Nigeria	Benue	Urban	Teaching Hospital/FMC	Resident	6-10	Rarely 25%	Rarely 25%	Often 75%	Sometimes 50%	Sometimes 50%	Rarely 25%	Never 0%	Rarely 25%	Rarely 25%	Often 75%	No		No	Rarely	2	Referral to a psychiatrist	0				Fairly confident 25%	Fairly confident 25%	Fairly confident 25%	Fairly confident 25%	Fairly confident 25%	Fairly confident 25%	Fairly confident 25%	Fairly confident 25%	Fairly confident 25%	Yes	No	Yes	No	Yes	Yes	Yes
Yes	42	Male	Nigeria	Katsina	Urban	Teaching Hospital/FMC	Consultant/Senior specialist	11-15	Sometimes 50%	Rarely 25%	Sometimes 50%	Sometimes 50%	Sometimes 50%	Rarely 25%	Rarely 25%	Rarely 25%	Rarely 25%	Sometimes 50%	Yes	Workshops	Yes	Sometimes	2	Pharmacotherapy	2	Strongly disagree	Strongly disagree	Strongly disagree	Confident 50%	Confident 50%	Confident 50%	Confident 50%	Confident 50%	Confident 50%	Fairly confident 25%	Fairly confident 25%	Fairly confident 25%	No	No	Yes	No	No	No	No
Yes	39	Female	Nigeria	Nasarawa	Rural	Teaching Hospital/FMC	Senior resident/specialist	11-15	Rarely 25%	Rarely 25%	Never 0%	Sometimes 50%, Often 75%	Never 0%	Rarely 25%	Rarely 25%	Sometimes 50%	Never 0%	Rarely 25%	Yes	Seminar	Yes	Rarely	0-1	Counselling/Psychotherapy	0				Very confident 75%	Very confident 75%	Confident 50%	Confident 50%	Fairly confident 25%	Not confident 0%	Very confident 75%	Very confident 75%	Very confident 75%	Yes	Yes	Yes	Yes	Yes	No	Yes
Yes	44	Male	Nigeria	Katsina	Urban	Teaching Hospital/FMC	Medical Officer	11-15	Rarely 25%	Rarely 25%	Rarely 25%	Sometimes 50%	Rarely 25%	Rarely 25%	Rarely 25%	Rarely 25%	Rarely 25%	Sometimes 50%	Yes	Seminar	Yes	Sometimes	1-2	Counseling and referral to a psychiatrist	2	Agree	Agree	Agree	Confident 50%	Confident 50%	Very confident 75%	Confident 50%	Very confident 75%	Confident 50%	Fairly confident 25%	Confident 50%	Confident 50%	No	No	Yes	Yes	Yes	No	No
Yes	43	Female	Nigeria	Lagos	Urban	Teaching Hospital/FMC	Consultant/Senior specialist	16-20	Rarely 25%	Rarely 25%	Rarely 25%	Sometimes 50%	Never 0%	Never 0%	Sometimes 50%	Rarely 25%	Never 0%	Rarely 25%	No		Yes	Rarely	0-1	Counselling/Psychotherapy, Pharmacotherapy, Referral to a psychiatrist	1	Agree	Neither agree nor disagree	Disagree	Confident 50%	Fairly confident 25%	Confident 50%	Confident 50%	Confident 50%	Fairly confident 25%	Fairly confident 25%	Very confident 75%	Confident 50%	Yes	Yes	Yes	No	Yes	No	No
Yes	44	Male	Nigeria	Katsina	Urban	Teaching Hospital/FMC	Consultant/Senior specialist	11-15	Sometimes 50%	Rarely 25%	Sometimes 50%	Sometimes 50%	Rarely 25%	Rarely 25%	Rarely 25%	Rarely 25%	Rarely 25%	Rarely 25%	Yes	Short courses	Yes	Sometimes	10	Counselling/Psychotherapy, Pharmacotherapy, Referral to a psychiatrist	0				Extremely confident 100%	Very confident 75%	Confident 50%	Confident 50%	Fairly confident 25%	Fairly confident 25%	Fairly confident 25%	Fairly confident 25%	Fairly confident 25%	Yes	Yes	Yes	Yes	Yes	Yes	Yes
Yes	57	Male	Nigeria	Plateau	Urban	General Hospital/District Hospital	Consultant/Senior specialist	>20	Sometimes 50%	Rarely 25%	Sometimes 50%	Often 75%	Sometimes 50%	Rarely 25%	Sometimes 50%	Rarely 25%	Sometimes 50%	Rarely 25%	Yes	During Residency training	Yes	Sometimes	1	Counselling/Psychotherapy	0	Neither agree nor disagree	Agree	Agree	Very confident 75%	Very confident 75%	Very confident 75%	Very confident 75%	Very confident 75%	Very confident 75%	Confident 50%	Confident 50%	Very confident 75%	Yes	No	No	Yes	Yes	No	Yes
Yes	46	Male	Nigeria	Nasarawa	Urban	Specialist	Consultant/Senior specialist	11-15	Sometimes 50%	Rarely 25%	Often 75%	Sometimes 50%	Rarely 25%	Rarely 25%	Rarely 25%	Rarely 25%	Sometimes 50%	Often 75%	No		Yes	Often	2	Counselling/Psychotherapy	1	Agree	Agree	Agree	Confident 50%	Confident 50%	Confident 50%	Confident 50%	Confident 50%	Confident 50%	Fairly confident 25%	Very confident 75%	Confident 50%	Yes	Yes	Yes	Yes	Yes	Yes	Yes
Yes	40	Male	Nigeria	Katsina	Urban	Teaching Hospital/FMC	Consultant/Senior specialist	11-15	Often 75%	Rarely 25%	Always 100%	Sometimes 50%	Rarely 25%	Often 75%	Rarely 25%	Sometimes 50%	Sometimes 50%	Often 75%	Yes	Short courses	Yes	Sometimes	1	Counselling/Psychotherapy, Pharmacotherapy, Referral to a psychiatrist	1	Agree	Agree	Agree	Extremely confident 100%	Extremely confident 100%	Very confident 75%	Very confident 75%	Very confident 75%	Very confident 75%	Very confident 75%	Very confident 75%	Extremely confident 100%	Yes	Yes	Yes	Yes	No	No	Yes
Yes	47	Male	Nigeria	Edo	Rural	Teaching Hospital/FMC	Consultant/Senior specialist	>20	Rarely 25%	Rarely 25%	Rarely 25%	Sometimes 50%	Rarely 25%	Rarely 25%	Rarely 25%	Rarely 25%	Rarely 25%	Rarely 25%	No		Yes	Sometimes	2	Counselling/Psychotherapy	1				Fairly confident 25%	Fairly confident 25%	Fairly confident 25%	Fairly confident 25%	Fairly confident 25%	Fairly confident 25%	Fairly confident 25%	Fairly confident 25%	Fairly confident 25%	No	No	No	No	No	No	No
Yes	47	Female	Nigeria	Lagos	Urban	General Hospital/District Hospital	Consultant/Senior specialist	>20	Often 75%	Often 75%	Often 75%	Often 75%	Rarely 25%	Rarely 25%	Sometimes 50%	Rarely 25%	Never 0%	Often 75%	Yes	Seminar	Yes	Often	3	Counselling/Psychotherapy, Pharmacotherapy, Referral to a psychiatrist	0	Agree	Agree	Agree	Extremely confident 100%	Extremely confident 100%	Extremely confident 100%	Extremely confident 100%	Fairly confident 25%	Fairly confident 25%	Very confident 75%	Very confident 75%	Confident 50%	No	Yes	Yes	No	Yes	No	No
Yes	42	Female	Nigeria	Plateau	Urban	PSSH	Consultant/Senior specialist	16-20	Sometimes 50%	Rarely 25%	Rarely 25%	Sometimes 50%	Rarely 25%	Sometimes 50%	Rarely 25%	Rarely 25%	Never 0%	Sometimes 50%	Yes	Seminar	Yes	Sometimes	1	Counselling/Psychotherapy, Pharmacotherapy, Referral to a psychiatrist	1	Agree	Agree	Agree	Confident 50%	Fairly confident 25%	Confident 50%	Confident 50%	Fairly confident 25%	Fairly confident 25%	Fairly confident 25%	Confident 50%	Confident 50%	Yes	Yes	Yes	Yes	No	No	Yes
Yes	59	Female	Nigeria	Lagos	Urban	General Hospital/District Hospital	Consultant/Senior specialist	>20	Sometimes 50%	Sometimes 50%	Sometimes 50%	Rarely 25%	Rarely 25%	Rarely 25%	Rarely 25%	Rarely 25%	Rarely 25%	Never 0%	No		Yes	Sometimes	1 or 2	Counselling/Psychotherapy, Referral to a psychiatrist	0				Fairly confident 25%	Fairly confident 25%	Fairly confident 25%	Fairly confident 25%	Not confident 0%	Not confident 0%	Not confident 0%	Fairly confident 25%	Fairly confident 25%	No	No	Yes	Yes	Yes	Yes	Yes
Yes	32	Female	Nigeria	Katsina	Urban	Teaching Hospital/FMC	Resident	6-10	Sometimes 50%	Rarely 25%	Sometimes 50%	Often 75%	Sometimes 50%	Sometimes 50%	Rarely 25%	Rarely 25%	Rarely 25%	Sometimes 50%	No		Yes	Sometimes	2	Counselling/Psychotherapy, Pharmacotherapy, Referral to a psychiatrist	1	Agree	Agree	Agree	Very confident 75%	Confident 50%	Confident 50%	Confident 50%	Confident 50%	Confident 50%	Confident 50%	Confident 50%	Confident 50%	Yes	No	Yes	Yes	Yes	No	Yes
Yes	42	Male	Nigeria	Plateau	Urban	Teaching Hospital/FMC	Consultant/Senior specialist	11-15	Sometimes 50%	Rarely 25%	Sometimes 50%	Sometimes 50%	Sometimes 50%	Sometimes 50%	Sometimes 50%	Rarely 25%	Rarely 25%	Sometimes 50%	No		Yes	Sometimes	0-1	Counselling/Psychotherapy, Referral to a psychiatrist	5	Agree	Agree	Agree	Confident 50%	Confident 50%	Confident 50%	Confident 50%	Confident 50%	Confident 50%	Confident 50%	Confident 50%	Confident 50%	Yes	Yes	Yes	Yes	Yes	Yes	Yes
Yes	35	Male	Nigeria	Sokoto	Urban	Teaching Hospital/FMC	Medical Officer	0-5	Sometimes 50%	Rarely 25%	Rarely 25%	Rarely 25%	Never 0%	Rarely 25%	Often 75%	Rarely 25%	Rarely 25%	Rarely 25%	No		Yes	Sometimes	1	Referral to a psychiatrist	0	Disagree	Disagree	Disagree	Extremely confident 100%	Very confident 75%	Very confident 75%	Very confident 75%	Confident 50%	Confident 50%	Very confident 75%	Very confident 75%	Very confident 75%	No	No	Yes	No	No	No	No
Yes	37	Male	Nigeria	Benue	Urban	Teaching Hospital/FMC	Resident	6-10	Sometimes 50%	Rarely 25%	Sometimes 50%	Rarely 25%	Rarely 25%	Rarely 25%	Rarely 25%	Rarely 25%	Rarely 25%	Sometimes 50%	Yes	Workshops	Yes	Sometimes	1	Counselling/Psychotherapy, Pharmacotherapy, Referral to a psychiatrist	2	Strongly agree	Stongly agree	Strongly agree	Confident 50%	Fairly confident 25%	Confident 50%	Fairly confident 25%	Confident 50%	Fairly confident 25%	Fairly confident 25%	Fairly confident 25%	Confident 50%	Yes	Yes	Yes	Yes	Yes	Yes	Yes
Yes	34	Male	Nigeria	Anambra	Urban	Teaching Hospital/FMC	Resident	6-10	Often 75%	Sometimes 50%	Sometimes 50%	Often 75%	Rarely 25%	Sometimes 50%	Rarely 25%	Sometimes 50%	Rarely 25%	Rarely 25%	No		Yes	Sometimes	1	Counselling/Psychotherapy, Pharmacotherapy, Referral to a psychiatrist	6	Agree	Agree	Agree	Very confident 75%	Very confident 75%	Very confident 75%	Very confident 75%	Very confident 75%	Very confident 75%	Fairly confident 25%	Confident 50%	Very confident 75%	Yes	Yes	Yes	No	Yes	No	No
Yes	41	Female	Nigeria	Nasarawa	Rural	Teaching Hospital/FMC	Senior resident/specialist	11-15	Sometimes 50%	Rarely 25%	Sometimes 50%	Often 75%	Rarely 25%	Rarely 25%	Rarely 25%	Never 0%	Rarely 25%	Sometimes 50%	No		Yes	Sometimes	<1	Counselling/Psychotherapy, Referral to a psychiatrist	0				Very confident 75%	Confident 50%	Very confident 75%	Confident 50%	Confident 50%	Confident 50%	Very confident 75%	Confident 50%	Confident 50%	Yes	No	No	Yes	No	Yes	Yes
Yes	46	Male	Nigeria	FCT	Urban	General Hospital/District Hospital	Resident	16-20	Never 0%	Sometimes 50%	Sometimes 50%	Sometimes 50%	Never 0%	Never 0%	Rarely 25%	Never 0%	Rarely 25%	Often 75%	Yes	Seminar	No	Sometimes	3	Referral to a psychiatrist	1	Agree	Agree	Agree	Confident 50%	Confident 50%	Confident 50%	Confident 50%	Confident 50%	Confident 50%	Confident 50%	Confident 50%	Confident 50%	Yes	Yes	Yes	Yes	Yes	Yes	Yes
Yes	39	Male	Ghana	GAr	Urban	Teaching Hospital/FMC	Resident	6-10	Rarely 25%	Rarely 25%	Rarely 25%	Sometimes 50%	Rarely 25%	Rarely 25%	Rarely 25%	Rarely 25%	Rarely 25%	Rarely 25%	No		Yes	Rarely	<1	Referral to a psychiatrist	0				Fairly confident 25%	Fairly confident 25%	Confident 50%	Confident 50%	Fairly confident 25%	Fairly confident 25%	Confident 50%	Confident 50%	Confident 50%	Yes	Yes	Yes	Yes	Yes	Yes	Yes
Yes	50	Male	Nigeria	FCT	Rural	General Hospital/District Hospital	Consultant/Senior specialist	>20	Rarely 25%	Rarely 25%	Rarely 25%	Rarely 25%	Never 0%	Never 0%	Rarely 25%	Never 0%	Never 0%	Rarely 25%	No		Yes	Rarely	<1	Counselling/Psychotherapy, Pharmacotherapy, Referral to a psychiatrist	0				Very confident 75%	Confident 50%	Very confident 75%	Very confident 75%	Confident 50%	Confident 50%	Confident 50%	Very confident 75%	Very confident 75%	Yes	Yes	Yes	Yes	Yes	Yes	Yes
Yes	45	Female	Nigeria	FCT	Urban	General Hospital/District Hospital	Senior resident/specialist	16-20	Often 75%	Never 0%	Sometimes 50%	Always 100%	Sometimes 50%	Sometimes 50%	Never 0%	Rarely 25%	Rarely 25%	Never 0%	No		Yes	Sometimes	8	Counselling/Psychotherapy, Referral to a psychiatrist	0				Very confident 75%	Not confident 0%	Confident 50%	Not confident 0%	Very confident 75%	Not confident 0%	Not confident 0%	Not confident 0%	Extremely confident 100%	No	No	No	No	Yes	No	Yes
Yes	44	Female	Nigeria	FCT	Urban	General Hospital/District Hospital	Senior resident/specialist	>20	Rarely 25%	Rarely 25%	Never 0%	Never 0%	Never 0%	Never 0%	Rarely 25%	Never 0%	Never 0%	Rarely 25%	Yes	Workshops	No	Sometimes	2	Referral to a psychiatrist	0				Confident 50%	Fairly confident 25%	Confident 50%	Fairly confident 25%	Confident 50%	Not confident 0%	Not confident 0%	Not confident 0%	Not confident 0%	No	No	Yes	Yes	Yes	Yes	Yes
Yes	39	Female	Nigeria	Nasarawa	Urban	Teaching Hospital/FMC	Resident	0-5	Sometimes 50%	Never 0%	Rarely 25%	Sometimes 50%	Sometimes 50%	Often 75%	Often 75%	Never 0%	Never 0%	Never 0%	No		No	Rarely	0	Counselling/Psychotherapy	0				Fairly confident 25%	Fairly confident 25%	Not confident 0%	Not confident 0%	Not confident 0%	Not confident 0%	Not confident 0%	Not confident 0%	Fairly confident 25%	No	No	Yes	Yes	No	No	No
